# Supplementary material for: Exome first approach to reduce diagnostic costs and time – retrospective analysis of 111 individuals with rare neurodevelopmental disorders
Source: Eur J Hum Genet. 2021 Oct 25;30(1):117–25. doi: 10.1038/s41431-021-00981-z (PMC8738730; doi:10.1038/s41431-021-00981-z)
Supplement: Supplementary file 2 — Supplementary File S2 [file 41431_2021_981_MOESM2_ESM.xlsx]

## Sheet: summary
filename	FileS01.Clinical.xlsx
worksheet		description
Summary		this sheet
data		complete clinical data of the individuals regarding diagnostics and times
costs		allocation of the researched costs to the diagnostic procedures
analysis		performed types of analyses regarding individual categories
criteria		detailed criteria for the classification of diagnostic procedures based on their requirement
worksheet	row	description
data	IndID	identifier for the individual in this study
data	Sex	sex of the individual
data	DiseaseGroup	phenotype of the individual
data	DiseaseGroup_fused	first occurred phenotype
data	FirstSymptoms_April2016	time of onset of the first symptoms
data	FirstSymptomsToFinalDiagnosis_group	time of onset of first symptoms in relation to NGS introduction in April 2016
data	InpatientStay_NotRequired	indicates whether the respective inpatient stay was not required (yes), required (no) or whether no hospitalizations have taken place (NA), each entry refers to one inpatient stay
data	InpatientStayIntervalDays_fused	indicates the length of inpatient stays in days, each entry represents one inpatient stay and refers to the previous column (InpatientStay_NotRequired)
data	LabTest_NotRequired	indicates whether the individual received laboratory tests at least once that were not required (yes), whether all laboratory tests performed were required, or whether these diagnostics were not performed at all (NA)
data	MetabolicDiagnostics_NotRequired	indicates whether the respective metabolic laboratory determination was not required (yes), required (no) or whether none of this diagnostic procedure was performed (NA), each entry represents a single tested metabolic parameter
data	MetabolicDiagnostics_CostsAcronym	specifies the type of diagnostic measures referring to the previous column (MetabolicDiagnostics_NotRequired)
data	LumbarPuncture_NotRequired	indicates whether the respective lumbar puncture was not required (yes), required (no) or whether none of this diagnostic procedure was performed (NA), each entry represents a single lumbar puncture
data	LumbarPuncture_CostsAcronym	specifies the type of diagnostic measures referring to the previous column (LumbarPuncture_NotRequired)
data	cMRI_NotRequired	indicates whether the respective cranial magnetic resonance imaging was not required (yes), required (no) or whether none of this diagnostic procedure was performed (NA), each entry represents a single cranial magnetic resonance imaging procedure
data	cMRI_CostsAcronym	specifies the type of diagnostic measures referring to the previous column (cMRI_NotRequired)
data	OtherMedicalImaging_NotRequired	indicates whether other medical imaging than cMRI was not required (yes), required (no) or whether none of this diagnostic procedure was performed (NA), each entry represents a single medical imaging procedure
data	OtherMedicalImaging_CostsAcronym	specifies the type of diagnostic measures referring to the previous column (OtherMedicalImaging_NotRequired)
data	Electrocardiogram_NotRequired	indicates whether the respective electrocardiogram was not required (yes), required (no) or whether none of this diagnostic procedure was performed (NA), each entry represents a single electrocardiogram
data	Electrocardiogram_CostsAcronym	specifies the type of diagnostic measures referring to the previous column (Electrocardiogram_NotRequired)
data	EEG_NotRequired	indicates whether the respective electroencephalogram was not required (yes), required (no) or whether none of this diagnostic procedure was performed (NA), each entry represents a single electroencephalogram
data	EEG_CostAcronym	specifies the type of diagnostic measures referring to the previous column (EEG_NotRequired)
data	Electrophysiology_NotRequired	indicates whether an electrophysiological examination was not required (yes), required (no) or whether none of this diagnostic procedure was performed (NA), each entry represents a single electrophysiological examination
data	Electrophysiology_CostAcronym	specifies the type of diagnostic measures referring to the previous column (Electrophysiology_NotRequired)
data	FunctionTest_NotRequired	indicates whether an function test was not required (yes), required (no) or whether none of this diagnostic procedure was performed (NA), each entry represents a single function test
data	FunctionTest_CostAcronym	specifies the type of diagnostic measures referring to the previous column (FunctionTest_NotRequired)
data	Council_NotRequired	indicates whether a consultative examination examination was not required (yes), required (no) or whether none of this diagnostic procedure was performed (NA), each entry represents a single consultative examination
data	Council_CostAcronym	specifies the type of diagnostic measures referring to the previous column (Council_NotRequired)
data	GeneticDiagnostics_NotRequired	indicates whether a genetic examination was not required (yes), required (no) or whether none of this diagnostic procedure was performed (NA), each entry represents a single genetic testing
data	GeneticDiagnostics_CostsAcronym	specifies the type of diagnostic measures referring to the previous column (GeneticDiagnostics_NotRequired)
data	InitialDiagnosticsElsewhere	indicates whether the first diagnostic examinations concerning the underlying genetic disease were performed at the UKL (no) or at another hospital (yes)
data	BirthDateToFinalDiagnosis_IntervalDays	time in days passed between the date of birth and the date of the final molecular diagnosis
data	BirthDateToFirstSymptoms_IntervalDays	time in days passed between the date of birth and development of first symptoms in the context of the underlying genetic disease
data	FirstSymptomsToFinalDiagnosis_IntervalDays	time in days passed between development of first symptoms in the context of the underlying genetic disease and the date of the final molecular diagnosis
data	FirstSymptomsToFinalDiagnosis_IntervalMonths	time in months passed between development of first symptoms in the context of the underlying genetic disease and the date of the final molecular diagnosis
data	FirstSymptomsToFirstConsiderationOfGeneticDifferentialDiagnosis_IntervalDays	time in days passed between development of first symptoms in the context of the underlying genetic disease and the first consideration of a genetic differential diagnosis
data	FirstSymptomsToFirstHUGRequest_IntervalDays	time in days passed between development of first symptoms in the context of the underlying genetic disease and the first request of any genetic diagnostics
data	FirstSymptomsToInitialDiagnosticsGeneral_IntervalDays	time in days passed between development of first symptoms in the context of the underlying genetic disease and initial diagnostics in general (elswhere or UKL)
data	FirstSymptomsToFinalGeneticDiagnostics_IntervalMonths	time in days passed between development of first symptoms in the context of the underlying genetic disease and initiation of final genetic exome sequencing, that lead to a final diagnosis
data	InitialDiagnosticsGeneralToFirstConsiderationOfGeneticDifferentialDiagnosis_IntervalDays	time in days passed between initial diagnostics in general (elsewhere or UKL) and the first consideration of a genetic differential diagnosis
data	FirstConsiderationOfGeneticDifferentialDiagnosisToInitiationOfFirstGeneticDiagnostics_IntervalDays	time in days passed between development of first symptoms in the context of the underlying genetic disease and initial diagnostics at UKL
data	InitiationOfFirstGeneticDiagnosticsToInitiationOfFinalGeneticDiagnostics_IntervalDays	time in day passed between any first genetic diagnostics and initiation of final genetic exome sequencing, that lead to a final diagnosis
data	InitiationOfFinalGeneticDiagnosticsToFinalDiagnosis_IntervalDays	time in day passed between initiation of final genetic exome sequencing, that lead to a final diagnosis and diagnosis report date
data	FirstHUGRequestToReport_IntervalDays	time in day passed between any first genetic diagnostics and final diagnosis report
costs	Category	diagnostic category
costs	SubCategory	precise type of diagnostic procedure
costs	CostInEuro	costs assigned to the diagnostic procedure
costs	Description	detailed description of the diagnostic procedure
costs	Source	source of researched costs
costs	CostCalculationAcronym	acronym of the diagnostic procedure
analysis	Category	diagnostic category
analysis	AnalysisType	type of analysis performed
criteria	Category	diagnostic category
criteria	DiagnosticsNeverthelessAssessedAsRequired	classification criteria for nevertheless indispensable diagnostic procedures
criteria	PotentiallyNonRequiredRiagnostics	classification criteria for potential non-required diagnostic procedures
criteria	InBetweenClassificationForDebatableOrUnclearCircumstances	classification criteria for debatable or unclar diagnostic procedures (ambiguous)

## Sheet: data
IndID	Sex	DiseaseGroup	DiseaseGroup_fused	FirstSymptoms_April2016	InpatientStay_NotRequired	InpatientStayIntervalDays_fused	LabTest_NotRequired	MetabolicDiagnostics_NotRequired	MetabolicDiagnostics_CostsAcronym	LumbarPuncture_NotRequired	LumbarPuncture_CostsAcronym	cMRI_NotRequired	cMRI_CostsAcronym	OtherMedicalImaging_NotRequired	OtherMedicalImaging_CostsAcronym	Electrocardiogram_NotRequired	Electrocardiogram_CostsAcronym	EEG_NotRequired	EEG_CostAcronym	Electrophysiology_NotRequired	Electrophysiology_CostAcronym	FunctionTest_NotRequired	FunctionTest_CostAcronym	Council_NotRequired	Council_CostAcronym	GeneticDiagnostics_NotRequired	GeneticDiagnostics_CostsAcronym	InitialDiagnosticsElsewhere	BirthDateToFinalDiagnosis_IntervalYears	BirthDateToFirstSymptoms_IntervalMonths	FirstSymptomsToFinalDiagnosis_IntervalDays	FirstSymptomsToFinalDiagnosis_IntervalMonths	FirstSymptomsToFirstConsiderationOfGeneticDifferentialDiagnosis_IntervalDays	FirstSymptomsToFirstHUGRequest_IntervalDays	FirstSymptomsToInitialDiagnosticsGeneral_IntervalDays	FirstSymptomsToFinalGeneticDiagnostics_IntervalMonths	InitialDiagnosticsGeneralToFirstConsiderationOfGeneticDifferentialDiagnosis_IntervalDays	FirstConsiderationOfGeneticDifferentialDiagnosisToInitiationOfFirstGeneticDiagnostics_IntervalDays	InitiationOfFirstGeneticDiagnosticsToInitiationOfFinalGeneticDiagnostics_IntervalDays	InitiationOfFinalGeneticDiagnosticsToFinalDiagnosis_IntervalDays	FirstHUGRequestToReport_IntervalDays
Ind001	female	Epilepsy_NDD	epilepsy first	before_April2016	no, no, no, no, no, no, no, no, no, no, no	1, 3, 22, 5, 1, 1, 1, 3, 10, 2, 1	no	no, no, no, no, no, yes, yes, yes	Amino, Acyl, OrganicAcids, Chito, LYS, Kreatin, LYS, LYS	no	LP	yes, yes, yes, no	MRTCA, MRTCA, MRTCA, MRTAext	no, yes, no, no, no, no, no, no, no, no	SONOSKULL, SONOABD, SONOSKULL, SONOABD, XRA, SONOABD, XRPELV, XRPELV, MRISPINE, XRFR	NA	NA	no, no, no, no, no, no	LZEEG, LZEEG, EEG, EEG, LZEEG, EEG	no	BERA	NA	NA	no, no, no, no, no, no, no, no, no, no, no, no, no, no, no, no, no	COUNO, COUNG, COUNG, COUNE, COUNO, COUNG, COUNO, COUNG, COUNG, COUNO, COUNE, COUNG, COUNO, COUNG, COUNG, COUNG, COUNEND	yes, yes, yes, no	CA, Array, SETBP, Panel	yes	3.76181	0.657084	1354	44.4846	206	500	15	38.078	191	294	659	195	854
Ind002	male	NDD	NDD first	before_April2016	no, ambiguous	21, 2	ambiguous	yes, yes	ASAC, OrganicAcids	NA	NA	ambiguous	MRTCA	no	XRFR	NA	NA	no, no, no, no, no	EEG, EEG, EEG,EEG, EEG	NA	NA	NA	NA	no, no	COUNG, COUNP	yes, yes, yes, yes, yes, yes, yes, yes, no	Panel, MYCN, MLPA, CAext, FXext, Subext, MLPAext, Arrayext, Panel	yes	15.447	9.85626	5342	175.507	2471	NA	NA	166.768	NA	NA	NA	266	NA
Ind003	male	Epilepsy_NDD	epilepsy first	before_April2016	no, no	7, 3	no	no, no, no, no, no, no, no, no, no, no, no, no, no, no, no, no, no, no	ASAC, ASAC, ASAC, ASAC, Keton, Keton, Keton, Keton, OrganicAcids, OrganicAcids, OrganicAcids, OrganicAcids, FF, FF, FF, FF, Ammoniak, Ammoniak	NA	NA	no	MRTCA	no, no, no, no, no, no, no, no, no, no	SONOSKULL, SONOKIDNEY, ECHO, ECHO, XRA, XRT, XRA, XRT, SONOABD, SONOTEST	no	ECG	no, no, no	EEG, EEG, EEG	NA	NA	NA	NA	NA	NA	no	Panel	no	2.10267	0	768	25.232	707	742	0	24.3778	707	35	0	26	26
Ind004	female	Epilepsy_NDD	epilepsy first	after_April2016	no	69	no	no, no, no, no, no, no, no, no, no, no, no, no, no, no, no, no, no, no, no, no	Amino, Acyl, OrganicAcids, Biotinidase, Homocystein, OrganicAcids, Amino, Amino, BiogeneAmine, Amino, OrganicAcids, Purine, LYS, Amino, Purine, LYS, VLCFA, Gallen, Chito, Amino	no	LP	no, no	MRTCA, MRTSA	no, no, no	SONOSKULL, SONOABD, ECHO	NA	NA	no, no, no, no, no, no, no	EEG, EEG, EEG, EEG, EEG, EEG, EEG	NA	NA	NA	NA	no, no	COUNO, COUNPS	yes, no	CA, Panel	yes	0.747433	1.90554	215	7.06366	170	170	137	5.58522	33	0	0	45	45
Ind005	female	Epilepsy_NDD	epilepsy first	after_April2016	no	13	no	no, no, no, no, no	Amino, Acyl, OrganicAcids, Biotinidase, Chito	no	LP	no	MRTCA	no, no, yes, no	SONOSKULL, SONOTHY, SONOABD, ECHO	NA	NA	no, no	EEG, LZEEG	no, no	VEP, AEP	NA	NA	no, no	COUNO, COUNEND	yes, yes, yes, no	CA, CriDuChat, Array, Panel	yes	0.810404	3.67967	184	6.04517	6	6	0	3.21971	6	0	92	86	178
Ind006	male	NDD	NDD first	before_April2016	no	1	no	NA	NA	NA	NA	NA	NA	no, no	XRPELV, SONOTEST	NA	NA	NA	NA	NA	NA	NA	NA	no, no	COUNO, COUNO	yes, yes, no	Array, Array, Panel	yes	4.26283	6.01232	1374	45.1417	827	1219	NA	44.1232	NA	392	124	31	155
Ind007	female	Epilepsy_NDD	epilepsy first	before_April2016	no, no	1, 7	no	NA	NA	NA	NA	NA	NA	NA	NA	NA	NA	NA	NA	NA	NA	NA	NA	NA	NA	no	Panel	yes	12.2656	29.9959	3567	117.191	NA	3539	NA	116.271	NA	NA	0	28	28
Ind008	female	NDD	NDD first	before_April2016	no, yes	11, 2	yes	no, no, yes	Acyl, OrganicAcids, LYS	NA	NA	no, yes	MRTCA, MRTA	NA	NA	NA	NA	no, no	LZEEG, EEG	no	SSEP	NA	NA	no, no	COUNE, COUNO	yes, yes, no	CA, Array, Panel	yes	13.4593	91.4661	2132	70.0452	1832	1889	NA	66.5626	NA	57	137	106	243
Ind009	male	NDD	NDD first	after_April2016	no, no, no, no, no, no, no	55, 2, 3, 6, 3, 3, 24	no	NA	NA	NA	NA	no, no	MRTA, MRTA	no, no, no, no, no, no, no, yes, no, no, yes, no, no, no, no	XRT, LARY, SONOSKULL, XRA, XRT, SONOPELV, SONOSKULL, SONOABD, SONOTEST, SONOTEST, SONOABD, SONOSKULL, SONOTEST, CTSKULL, CTSKULL	NA	NA	no, no, no	EEG, EEG, EEG	no, no, no, no	AEP, VEP, BERA, BERA	no, no, no, no, no	CRG, CRG, CRG, CRG, CRG	no, no, no, no, no, no, no, no	COUNO, COUNO, COUNO, COUNE, COUNO, COUNO, COUNO, COUNE	yes, no	CA, Panel	no	1.32238	0	483	15.8686	21	352	0	11.5647	21	331	0	131	131
Ind010	female	NDD	NDD first	before_April2016	yes, no	3, 15	yes	no, no	CDG, LYS	NA	NA	ambiguous	MRTAext	no, no, no	SONOABD, XRT, ECHO	NA	NA	no	LZEEG	no, no, no	AEP, VEP, AEP	no, no	CRG, CRG	no, no, no	COUNE, COUNO, COUNE	yes, yes, no	CAext, Arrayext, Panel	yes	1.80698	0	660	21.6838	32	NA	21	15.0801	11	NA	NA	201	NA
Ind011	male	Epilepsy	epilepsy first	after_April2016	no, no, no, no, no	5, 9, 10, 6, 10	no	no, no, no, no, no	Acyl, Amino, OrganicAcids, Amino, BiogeneAmine	no	LP	no	MRTA	no, no	SONOABD, SONOSKULL	NA	NA	no, no, no, no, no, no, no	EEG, EEG, EEG, LZEEG, LZEEG, EEG, EEG	NA	NA	NA	NA	no	COUNO	no	Panel	yes	0.525667	1.87269	135	4.43532	68	83	0	2.7269	68	15	0	52	52
Ind012	male	NDD	NDD first	before_April2016	NA	0	NA	NA	NA	NA	NA	NA	NA	NA	NA	NA	NA	NA	NA	NA	NA	NA	NA	no, no, no	COUNO, COUNO, COUNO	yes, yes, no	CA, Array, Panel	no	4.40246	18.037	1059	34.7926	744	933	580	30.653	164	189	0	126	126
Ind013	female	NDD	NDD first	after_April2016	no, no, yes, no	14, 4, 1, 2	yes	yes, yes	ASAC, OrganicAcids	NA	NA	yes	MRTA	no, no, no, no, no	SONOSKULL, SONOABD, XRT, ECHO, SONOPELV	NA	NA	no	EEG	no, no	BERA, BERA	NA	NA	no	COUNE	yes, yes, yes, yes, yes, no	CA, Array, HRASext, MLPAext, PTPN11ext, Panel	no	3.40041	21.9138	575	18.8912	1	326	0	14.9815	1	325	130	119	249
Ind014	male	NDD	NDD first	before_April2016	no	1	no	no, no, no, no, no	Amino, ASAC, Kreatin, Purine, LYS	NA	NA	no	MRTCA	NA	NA	NA	NA	NA	NA	NA	NA	NA	NA	NA	NA	yes, no	CA, Panel	no	5.50308	23.9836	1280	42.0534	1133	1173	1133	38.538	0	40	0	107	107
Ind015	male	Epilepsy_NDD	epilepsy first	before_April2016	no, no	11, 55	no	no, no, no	ASAC, OrganicAcids, BiogeneAmine	no	LP	no	MRTCA	NA	NA	NA	NA	no, no, no, no	EEG, EEG, EEG, EEG	no, no	TEOAE, DPOAE	NA	NA	no	COUNE	no	Panel	yes	2.01232	0.62423	716	23.5236	501	669	NA	21.9795	NA	168	0	47	47
Ind016	male	Epilepsy_NDD	epilepsy first	before_April2016	no	9	no	NA	NA	NA	NA	yes	MRTAext	no	XRPELV	NA	NA	no	EEG	NA	NA	NA	NA	no	COUNOR	yes, no	CA, Panel	yes	14.7077	24.0164	4641	152.476	4533	4553	NA	149.585	NA	20	0	88	88
Ind017	male	NDD	NDD first	before_April2016	NA	0	NA	NA	NA	NA	NA	no	MRTAext	NA	NA	NA	NA	NA	NA	NA	NA	NA	NA	NA	NA	yes, yes, no	CA, FX, Panel	yes	11.9097	6.01232	4167	136.903	NA	4091	NA	134.407	NA	NA	0	76	76
Ind018	male	NDD_Epilepsy	NDD first	after_April2016	no, no, no, no	2, 4, 5, 1	no	no, no, no	LYS, ASAC, OrganicAcids	NA	NA	no	MRTCA	no, yes, no	SONOSKULL, SONOABD, SONOABD	NA	NA	no, no	EEG, EEG	NA	NA	NA	NA	NA	NA	no	Panel	no	1.11978	4.23819	280	9.19918	49	163	47	5.35524	2	114	0	117	117
Ind019	female	Epilepsy_NDD	epilepsy first	before_April2016	no	7	no	no, no	Acyl, Keton	NA	NA	no	MRTAext	no	SONOABD	NA	NA	no	EEG	NA	NA	NA	NA	NA	NA	yes, no	CA, Panel	yes	9.82615	2.00411	3528	115.91	3066	3424	NA	112.493	NA	358	0	104	104
Ind020	female	Epilepsy_NDD	epilepsy first	before_April2016	no, no, no, no, no, no, no, no, no	44, 41, 1, 8, 1, 8, 13, 2, 8	no	no, no, no, no, no, no, no, no, no	ASAC, OrganicAcids, Homocystein, Pipe, Amino, Amino, BiogeneAmine, Amino, Homocystein	no, no	LP, LP	no, no, yes, no	MRTCA, MRTCA, MRTSCA, MRTA	no, no, no, no, no, no, no, no, no, no, no, no, no, no, no	SONOABD, SONOSKULL, XRT, ECHO, SONOABD, XRBONEAGE, SONOKIDNEY, SONOGYN, SONOGYN, XRSPINE, XRPELV, XRPELV, XRPELV, XRBONEAGE, SONOGYN	no, no, no	ECG, ECG; ECG	no, no, no, no, no, no, no, no, no, no, no, no, no, no, no, no, no, no, no, no, no, no, no, no, no, no, no, no, no, no	EEG, EEG, EEG, EEG, EEG, EEG, EEG, EEG, EEG, EEG, EEG, EEG, EEG, EEG, EEG, LZEEG, EEG, EEG, EEG, EEG, EEG, LZEEG, EEG, EEG, EEG, EEG, EEG, EEG, LZEEG, EEG	yes, yes	EMG, ENG	NA	NA	no, no	COUNO, COUNO	yes, yes, yes, yes, yes, yes, no	CA, CAext, Smithext, 1p36ext, Phelanext, MECP2ext, Panel	no	11.0198	4.3039	3894	127.934	43	43	14	125.832	29	0	3787	64	3851
Ind021	male	Epilepsy	epilepsy first	after_April2016	no	36	no	no, no, no, no, no	ASAC, OrganicAcids, Pipe, Kreatin, LYS	NA	NA	no	MRTCAext	no, no, no	SONOSKULL, SONOABD, ECHO	no	ECG	no, no, no	EEG, EEG, EEG	NA	NA	NA	NA	no	COUNO	yes, no	CA, Panel	yes	0.50924	3.12115	91	2.98973	68	70	0	2.29979	68	2	0	21	21
Ind022	male	NDD	NDD first	before_April2016	no, no, no, no, no, no, no, no, no, no, no, no	3, 15, 5, 3, 12, 3, 4, 7, 4, 4, 7, 3	no	NA	NA	NA	NA	no, no	MRTA, MRTA	no, no, no, no, no, no, no, no, no, no, no, no, no, no, no, no	VCUG, MRIPELV, SONOKIDNEY, CYSTO, ECHO, SONOABD, VCUG, SONOKIDNEY, XRA, XRT, XRT, MRISPINE, CTSKULL, SCINTIKID, SONOKIDNEY, SONOTEST	NA	NA	NA	NA	no	BERA	NA	NA	no, no, no, no, no, no, no, no	COUNG, COUNO, COUNE, COUNE, COUNE, COUNOR, COUNE, COUNEND	yes, yes, yes, yes, yes, yes, yes, yes, yes, yes, yes, yes, yes, no	CAext, JAG1ext, NOTCH2ext, MLPAext, GLI3ext, CHD7ext, TBX5ext, SALL1ext, PTENext, 22q11.2_1ext, MYCNext, MNX1ext, ZIC3ext, Panel	yes	4.38604	0	1602	52.6324	955	959	0	51.9425	955	4	622	21	643
Ind023	male	Epilepsy_NDD	epilepsy first	after_April2016	no, no	14, 1	no	no, no	Acyl, OrganicAcids	NA	NA	NA	NA	no, no, no, no, no	SONOSKULL, SONOTHY, SONOABD, XRKNEE, ECHO	NA	NA	no	EEG	NA	NA	no , no, no	CRG, CRG, CRG	NA	NA	yes, yes, no	CA, Array, Panel	no	0.169747	0.262834	54	1.77413	5	7	3	0.229979	2	2	0	47	47
Ind024	female	NDD	NDD first	before_April2016	yes	1	ambiguous	yes, yes, yes, yes	ASAC, OrganicAcids, CDG, LYS	NA	NA	yes	MRTCA	yes	SONOABD	NA	NA	no	EEG	NA	NA	NA	NA	no	COUNO	yes, yes, yes, yes, yes, no	MLPAext, Subext, DM1ext, CAext, Arrayext, Panel	no	3.77276	11.8275	1018	33.4456	130	NA	0	29.4374	130	NA	NA	122	NA
Ind025	male	NDD	NDD first	before_April2016	no, yes, no, yes, yes, no	6, 7, 6, 3, 5, 1	yes	yes, yes, yes, yes, yes	Purine, Kreatin, Kreatin, BiogeneAmine, AS	yes	LP	no, no, no, no	MRTCA, MRTCA, MRTCA, MRTCAext	no, no, no, no, no, no	GASTRO, SONOABD, SONOTEST, SONOTEST, ECHO, SONOTEST	NA	NA	no, no, no, no	EEG, EEG, EEG, EEG	yes, yes	EMG, ENG	no	PSG	no, no, no, no, no, no, no, no, no, no	COUNO, COUNG, COUNG, COUNO, COUNG, COUNPS, COUNPS, COUNE, COUNO, COUNPS	yes, yes, yes, yes, yes, yes, yes, yes, yes, yes, yes, no	PWA, UBE3A, MLPA, MLPA, FOXG, Array, CAext, 1p36ext, 15q11-q13ext, Subext, Arrayext, Panel	yes	9.27584	2.98973	3297	108.32	462	462	143	105.922	319	0	2762	73	2835
Ind026	female	NDD	NDD first	after_April2016	no	0	no	NA	NA	NA	NA	NA	NA	no, no, no, no, no	XRT, XRA, SONOSKULL, SONOABD, ECHO	NA	NA	NA	NA	NA	NA	NA	NA	NA	NA	yes, yes, no	CA, Array, Panel	no	0.481862	0	176	5.78234	52	52	0	1.70842	52	0	0	124	124
Ind027	male	NDD	NDD first	after_April2016	NA	0	no	NA	NA	NA	NA	NA	NA	no	SONOABD	NA	NA	NA	NA	NA	NA	NA	NA	no	COUNEND	yes, yes, no	PWA, Array, Panel	no	1.013	2.49692	294	9.65914	197	203	197	6.6694	0	6	0	91	91
Ind028	female	NDD	NDD first	after_April2016	no, no	2, 3	no	NA	NA	NA	NA	NA	NA	no, no, no, no, no, no, no, no, no, no	SONOPELV, SONOSKULL, MRIPELV, XRAR, SONOSKULL, LARY, XRSKULL, SONOSKULL, MRIPELV, MRIPELV	NA	NA	NA	NA	NA	NA	NA	NA	no	COUNOR	yes, yes, no	CA, Array, Panel	yes	0.301164	0	110	3.61396	44	44	0	1.44559	44	0	0	66	66
Ind029	female	NDD	NDD first	before_April2016	yes	3	yes	yes, yes, yes, yes, yes, yes, yes	ASAC, Amino, OrganicAcids, Amino, Kreatin, Purine, BiogeneAmine	yes	LP	yes	MRTA	NA	NA	NA	NA	no	EEG	NA	NA	NA	NA	NA	NA	yes, yes, yes, no	CA, FX, Array, Panel	no	2.48049	0	906	29.7659	754	829	443	27.2361	311	75	0	77	77
Ind030	female	NDD	NDD first	before_April2016	yes	5	yes	yes, yes, yes, yes, yes, yes, yes, yes, yes, yes, yes, yes, yes	Ammoniak, FF, ASAC, Biotinidase, GALT, OrganicAcids, Amino, Amino, OrganicAcids, CGD, VLCFA, Pipe, Pipe	yes	LP	yes	MRTAext	NA	NA	NA	NA	no, no	EEG, EEG	yes	ENG	NA	NA	no, no, no, no, no, no, no, no, no	COUNE, COUNE, COUNE, COUNE, COUNE, COUNU, COUNU, COUNU, COUNU	yes, yes, yes, yes, yes, yes, yes, yes, yes, no	CAext, PWAext, Subext, MLPAext, MLPAext, FXext, Arrayext, PTPN11ext, VPS13Bext, Panel	yes	13.9877	17.9713	4562	149.881	600	NA	153	145.774	447	NA	NA	125	NA
Ind031	male	NDD	NDD first	before_April2016	no	10	no	NA	NA	NA	NA	no	MRTCA	no, no, no, no, no	SONOABD, SONOSKULL, SONOSKULL, SCINTIBRAIN, XRT	NA	NA	NA	NA	NA	NA	NA	NA	no, no	COUNN, COUNO	yes, yes, yes, no	Array, FGFR2ext, TWISText, Panel	yes	4.15058	0	1516	49.807	237	256	NA	44.0903	NA	19	1086	174	1260
Ind032	female	NDD_Epilepsy	NDD first	before_April2016	yes	3	yes	NA	NA	NA	NA	yes	MRTA	yes	SONOABD	NA	NA	no	EEG	NA	NA	NA	NA	no	COUNE	yes, yes, no	CA, Array, Panel	no	11.781	24.0164	3572	117.355	3193	3287	3193	114.366	0	94	194	91	285
Ind033	male	NDD	NDD first	before_April2016	no	2	yes	yes, yes, yes, yes, yes, yes	Kreatin, Purine, VLCFA, ASAC, OrganicAcids, LYS	NA	NA	ambiguous	MRTAext	no, no	SONOKIDNEY, SONOSKULL	NA	NA	NA	NA	NA	NA	NA	NA	no	COUNU	yes, yes, yes, yes, yes, yes, no	FX, CAext, Phelanext, Kleefstraext, Arrayext, CRPPAext, Panel	yes	5.90281	14.9487	1701	55.885	274	323	NA	53.0267	NA	49	1291	87	1378
Ind034	female	NDD_Epilepsy	NDD first	before_April2016	no, no, no	14, 11, 14	no	no, no	Amino, Acyl	no	LP	no	MRTA	NA	NA	NA	NA	no, no, no, no, no, no, no, no	EEG, EEG, EEG, EEG, EEG, EEG, EEG, EEG	NA	NA	NA	NA	no	COUNE	yes, yes, no	CA, Array, Panel	no	9.3963	23.9836	2702	88.7721	2294	2294	2294	85.4867	0	0	308	100	408
Ind035	female	NDD	NDD first	after_April2016	yes	7	yes	yes, yes, yes, yes, yes	ASAC, Amino, OrganicAcids, Homocystein, Chito	yes	LP	yes	MRTA	NA	NA	NA	NA	NA	NA	NA	NA	NA	NA	NA	NA	no	Panel	no	2.69952	15.0144	529	17.3799	445	465	358	15.2772	87	20	0	64	64
Ind036	female	Epilepsy_NDD	epilepsy first	before_April2016	NA	0	no	NA	NA	NA	NA	no	MRTCAext	NA	NA	NA	NA	no, no, no, no	EEG, EEG, EEG, EEG	NA	NA	NA	NA	no	COUNE	no	Panel	yes	10.8966	0.0328542	3979	130.727	3706	3793	1	124.616	3705	87	0	186	186
Ind037	female	NDD	NDD first	before_April2016	no, no	2, 6	no	no, no, no	ASAC, OrganicAcids, LYS	NA	NA	no	MRTCA	no, no, no	SONOMUS, SONOMUS, SONOMUS	NA	NA	no, no	EEG, EEG	NA	NA	NA	NA	no	COUNO	yes, yes, no	CA, Array, Panel	no	9.31143	41.9877	2123	69.7495	1858	1858	1856	65.3799	2	0	132	133	265
Ind038	female	Epilepsy	epilepsy first	after_April2016	no	7	no	no, no, no	Amino, Acyl, OrganicAcids	no	LP	no	MRTCA	no	SONOSKULL	NA	NA	no, no	EEG, EEG	NA	NA	NA	NA	no	COUNO	yes, no	CA, Panel	no	0.720055	6.07803	78	2.56263	0	29	0	0.952772	0	29	0	49	49
Ind039	female	Epilepsy_NDD	epilepsy first	after_April2016	no, no	28, 1	no	no, no	ASAC, OrganicAcids	no	LP	no, no	MRTCA, MRTCA	no, yes	SONOSKULL, SONOABD	NA	NA	no, no, no, no, no, no	EEG, EEG, EEG, EEG, EEG, EEG	NA	NA	NA	NA	no	COUNO	yes, no	Array, Panel	yes	0.939083	6.50513	145	4.76386	42	42	27	2.69405	15	0	40	63	103
Ind040	male	NDD	NDD first	before_April2016	NA	0	no	NA	NA	NA	NA	yes	MRTAext	no, no	XRSPINE, XRPELV	NA	NA	NA	NA	NA	NA	NA	NA	no	COUNO	yes, yes, yes, yes, yes, no	Panelext, CAext, NSD1ext, Arrayext, MED12ext, Panel	yes	10.6858	0	3903	128.23	NA	1803	NA	126.193	NA	NA	2038	62	2100
Ind041	male	NDD	NDD first	after_April2016	no	58	no	no, no	Acyl, LYS	no	LP	no, no	MRTA, MRTAext	no, no, no, no, no, no, no, no, no, no, no, no, no, no	SONOSKULL, SONOSKULL, SONOSKULL, SONOSKULL, SONOSKULL, SONOABD, SONOABD, SONOABD, SONOABD, ECHO, XRT, XRSPINE, XRPELV, XRT	NA	NA	NA	NA	NA	NA	NA	NA	no	COUNOR	yes, no	CA, Panel	yes	0.577687	0	211	6.93224	21	177	0	5.8152	21	156	0	34	34
Ind042	male	Epilepsy_NDD	epilepsy first	after_April2016	no	37	no	NA	NA	NA	NA	no	MRTAext	no, no, no, no, no, no	SONOSKULL, SONOSKULL, SONOABD, SONOPELV, ECHO, XRT	NA	NA	no, no, no, no	EEG, EEG, EEG, EEG	NA	NA	NA	NA	no	COUNO	yes, no	CA, Panel	yes	0.183436	0.0657084	65	2.13552	13	20	0	0.657084	13	7	0	45	45
Ind043	male	NDD	NDD first	after_April2016	no	1	no	NA	NA	NA	NA	NA	NA	no	SONOSKULL	NA	NA	no	EEG	no	BERA	NA	NA	no, no	COUNE, COUNE	yes, no	CA, Panel	no	3.12115	13.2402	737	24.2136	294	676	0	22.2094	294	382	0	61	61
Ind044	female	Epilepsy	epilepsy first	before_April2016	no, no, no	1, 10, 1	no	NA	NA	NA	NA	no	MRTCA	no, no	XRPELV, ECHO	no	ECG	no, no, no, no, no, no, no, no, no	EEG, EEG, EEG, EEG, EEG, EEG, EEG, EEG, EEG	NA	NA	NA	NA	no, no, no, no	COUNOR, COUNE, COUNOR, COUNP	yes, yes, no	CA, FLNA, Panel	no	15.9808	36.0082	4741	155.762	623	627	617	151.359	6	4	3980	134	4114
Ind045	male	NDD	NDD first	before_April2016	no, no, no, no, no, no	4, 2, 4, 2, 2, 1	no	yes, yes, yes, yes, yes	Acyl, Amino, OrganicAcids, Amino, Homocystein	NA	NA	no, no, no	MRTCA, MRTCA, MRTAext	no, no, no, no, no, no, yes, no, no, no, no, no	SONOABD, SONOSKULL, SONOSKULL, SONOSKULL, SONOTEST, SONOPELV, SONOABD, SONOTEST, SONOKIDNEY, SONOABD, SONOKIDNEY, SONOTEST	NA	NA	no, no, no, no, no	EEG, EEG, EEG, EEG, EEG	NA	NA	NA	NA	no, no, no, no, no, no, no, no, no, no	COUNO, COUNC, COUNO, COUNO, COUNOR, COUNE, COUNO, COUNO, COUNO, COUNP	yes, yes, yes, yes, yes, yes, yes, yes, yes, no	CA, FISH, Sub, FX, CA, FX, Sub, SOTOSCATCH, Array, Panel	yes	13.7112	1.80698	4953	162.727	94	393	0	161.084	94	299	4510	50	4560
Ind046	male	NDD	NDD first	before_April2016	NA	0	NA	NA	NA	NA	NA	yes	MRTSole	NA	NA	NA	NA	NA	NA	NA	NA	NA	NA	NA	NA	yes, yes, yes, no	CA, FX, Array, Panel	yes	18.2888	9.00205	6406	210.464	6062	6357	NA	208.854	NA	295	0	49	49
Ind047	male	NDD	NDD first	after_April2016	no	157	no	no	Amino	NA	NA	NA	NA	no, no	SONOABD, XRPELV	NA	NA	NA	NA	NA	NA	NA	NA	no, no	COUNE, COUNE	no	Panel	yes	1.41547	4.99384	365	11.9918	200	310	NA	10.1848	NA	110	0	55	55
Ind048	male	NDD	NDD first	after_April2016	no	2	no	NA	NA	NA	NA	NA	NA	no, no, no, no	SONOPEN, SONOABD, XRKNEE, ECHO	no, no	ECG, ECG	NA	NA	NA	NA	NA	NA	no	COUNOM	yes, yes, yes, no	CA, FX, Array, Panel	no	15.3539	156.583	842	27.6632	549	710	549	23.3265	0	161	0	132	132
Ind049	female	NDD	NDD first	after_April2016	no, no	6, 2	no	no, no, no, no, no, no, no	ASAC, OrganicAcids, OrganicAcids, Amino, Homocystein, CDG, Purine	NA	NA	no	MRTSA	no	SONOSKULL	NA	NA	no	EEG	no, no, no, no	BERA, VEP, TEOAE, DPOAE	NA	NA	no, no	COUNO, COUNE	yes, no	Array, Panel	yes	0.659822	3.21971	143	4.69815	74	74	59	2.43121	15	0	0	69	69
Ind050	female	NDD_Epilepsy	NDD first	before_April2016	no, no, no, no	72, 731, 0, 18	no	no, no, no, no, no, no, no, no, no, no, no, no, no, no, no, no, no	ASAC, Biotinidase, Homocystein, LYS, Kreatin, VLCFA, LYS, OrganicAcids, Amino, Amino, Amino, VLCFA, Amino, BiogeneAmine, Pipe, Kreatin, LYS	no	LP	no, yes	MRTCA, MRTSA	no, no, no, no, no, no, no, no	SONOSKULL, SONOABD, SONOABD, SONOKIDNEY, ECHO, SONOABD, XRPELV, XRPELV	NA	NA	no, no, no, no, no, no, no, no, no, no, no, no, no, no, no, no, no, no, no, no, no, no, no, no, no, no, no, no, no, no, no, no, no, no, no, no	EEG, EEG, EEG, EEG, EEG, EEG, EEG, EEG, EEG, EEG, EEG, EEG, EEG, EEG, EEG, EEG, EEG, EEG, EEG, EEG, EEG, EEG, EEG, EEG, EEG, EEG, EEG, EEG, EEG, EEG, EEG, EEG, EEG, EEG, EEG, EEG,	no, no	VEP, BERA	NA	NA	no, no, no, no, no, no, no, no	COUNO, COUNO, COUNO, COUNO, COUNO, COUNO, COUNE, COUNE	yes, yes, yes, yes, no	CA, CA, Panel, Array, Panel	no	7.87953	2.00411	2817	92.5503	213	213	189	90.5133	24	0	2542	62	2604
Ind051	male	NDD	NDD first	before_April2016	yes, no	4, 8	yes	yes, yes, yes	Acyl, Amino, OrganicAcids	NA	NA	yes	MRTCA	no, yes, no, no, no, no, no, no, no, no, no, no, no	SONOSKULL, SONOMUS, SONOTEST, XRT, XRT, XRPELV, XRPELV, XRPELV, XRPELV, XRPELV, XRPELV, SONOPELV, XRKNEE	NA	NA	NA	NA	yes, yes, yes	EMG, ENG, SSEP	no, no, no, no, no, no, no	SPIRO, SPIRO, SPIRO, SPIRO, SPIRO, SPIRO, SPIRO	no, no, no, no, no	COUNE, COUNE, COUNE, COUNE, COUNOR	yes, yes, yes, yes, yes, no	Array, SM1, 1p36ext, PWAext, Arrayext, Panel	yes	11.2991	6.47228	3930	129.117	241	NA	241	127.047	0	NA	NA	63	NA
Ind052	male	NDD	NDD first	after_April2016	no	9	no	no, no, no, no	Amino, CDG, LYS, Chito	NA	NA	no	MRTA	no, no, no	SONOABD, SONOSKULL, ECHO	NA	NA	no, no	EEG, LZEEG	no, no, no	AEP, VEP, AEP	NA	NA	no, no, no	COUNOM, COUNE, COUNO	no	Panel	yes	0.561259	6.11088	19	0.62423	3	4	0	0.131417	3	1	0	15	15
Ind053	female	Epilepsy_NDD	epilepsy first	before_April2016	NA	0	no	NA	NA	NA	NA	NA	NA	no	XRBONEAGE	NA	NA	NA	NA	NA	NA	NA	NA	no, no	COUNB, COUNB	yes, yes, yes, yes, yes, yes, yes, yes, no	CAext, PWAext, Arrayext, MLPAext, FXext, EZH2ext, PHF6ext, Panel, Trio	yes	11.3484	12.0246	3779	124.156	NA	NA	NA	118.965	NA	NA	NA	158	NA
Ind054	male	NDD	NDD first	before_April2016	no, no, no, no, no, no, no, no	30, 8, 3, 4, 6, 1, 1, 1	no	yes, yes, no	OrganicAcids, Acyl, Sterol	no	LP	no, no	MRTCA, MRTC	no, no, no, no, no, no, no, no, no, no, no, no, no, no, no, no	XRT, XRT, SONOSKULL, SONOSKULL, SONOKIDNEY, SONOABD, ECHO, SONOPELV, SONOSKULL, ECHO, SONOSKULL, SONOTEST, SONOKIDNEY, SONOABD, SONOABD, SONOABD	NA	NA	no	EEG	no, no	BERA, AEP	no	CRG	NA	NA	yes, yes, yes, yes, no	CA, Kallmann, Array, Panel, Trio	no	16.9911	4.96099	6055	198.932	173	173	98	198.899	75	0	5881	62	5882
Ind055	male	NDD	NDD first	before_April2016	no	3	no	yes, yes, yes, yes, yes, yes	Indol, LYS, Purine, OrganicAcids, Kreatin, CDG	NA	NA	NA	NA	no	XRPELV	NA	NA	no	EEG	NA	NA	NA	NA	no	COUNE	yes, yes, yes, yes, no	CA, FX, Array, Panel, Trio	no	5.60438	15.0144	1590	52.2382	880	1335	746	50.9569	134	455	216	39	255
Ind056	male	NDD	NDD first	before_April2016	NA	0	NA	NA	NA	NA	NA	yes	MRTAext	NA	NA	NA	NA	NA	NA	NA	NA	NA	NA	NA	NA	yes, yes, yes, yes, no	FX, Array, Panel, CAext, Trio	yes	3.44695	15.0144	802	26.3491	200	NA	200	24.8706	0	NA	NA	45	NA
Ind057	female	NDD	NDD first	before_April2016	no, yes, no	1, 2, 1	yes	yes, yes, yes, yes, yes, yes, yes, yes, yes	CDG, Amino, VLCFA, Sterol, ASAC, Biotinidase, LYS, OrganicAcids, OrganicAcids	NA	NA	yes	MRTCA	no	XRPELV	NA	NA	no, yes, no, no, no	EEG, EEG, EEG, EEG, EEG	NA	NA	NA	NA	no	COUNE	yes, yes, yes, yes, no	CA, Array, FX, Panel, Trio	no	9.66735	6.04517	3347	109.963	2567	3050	389	107.828	2178	483	232	65	297
Ind058	female	NDD	NDD first	after_April2016	no, no	12, 38	no	no, no, no, no, no, no, no, no, no, no	Acyl, LYS, Chito, OrganicAcids, OrganicAcids, Chito, Amino, Amino, LYS, Acyl	NA	NA	no	MRTA	no, no, no, no, no, no, no, no, no, no, no, no, no	SONOSKULL, SONOABD, SONOSKULL, SONOSKULL, SONOABD, SONOABD, SONOMUS, XRT, XRA, MRIT, ECHO, SONOTHY, XRT	NA	NA	no, no	EEG, EEG	no, no	VEP, VEP	no	CRG	no, no, no, no	COUNO, COUNE, COUNP, COUNE	yes, yes, no	CA, Array, Trio	yes	1.27858	6.04517	283	9.29774	167	169	23	7.8193	144	2	69	45	114
Ind059	female	NDD	NDD first	before_April2016	yes	2	yes	yes, yes, yes, yes	Amino, Acyl, OrganicAcids, Kreatin	NA	NA	no	MRTCAext	no	XRPELV	NA	NA	no	EEG	yes, yes	VEP, SSEP	NA	NA	no, no, no, no	COUNO, COUNE, COUNO, COUNO	yes, yes, yes, yes, no	CA, FX, Array, Panel, Trio	yes	3.64682	6.04517	1148	37.7166	616	876	67	34.694	549	260	180	92	272
Ind060	female	NDD	NDD first	after_April2016	yes, yes	2, 1	yes	yes	CDG	NA	NA	yes	MRTA	no, yes, no	SONOSKULL, SONOABD, SONOMEDULLA	NA	NA	no	EEG	NA	NA	NA	NA	NA	NA	yes, yes, yes, no	CA, Array, Panel, Trio	no	2.01232	2.95688	645	21.191	192	193	192	15.0144	0	1	264	188	452
Ind061	female	NDD	NDD first	before_April2016	no	2	no	NA	NA	NA	NA	yes	MRTAext	no, no, no, no, no, no, no, no, no, no, no	LARY, LARY, LARY, LARY, LARY, LARY, SONOKIDNEY, SONOGYN, XRBONEAGE, XRBONEAGE, XRBONEAGE	NA	NA	NA	NA	NA	NA	no	SPIRO	no, no, no, no, no, no, no, no, no, no, no, no, no	COUNO, COUNE, COUNE, COUNE, COUNE, COUNE, COUNE, COUNE, COUNE, COUNE, COUNE, COUNE, COUNE,	yes, yes, yes, no	CA, Array, Panel, Trio	yes	13.859	11.5975	4709	154.71	784	4094	5	150.899	779	3310	499	116	615
Ind062	male	NDD	NDD first	before_April2016	no, no, no, no, no, no	2, 1, 9, 1, 1, 1	no	NA	NA	NA	NA	no	MRTCA	no	XRFR	NA	NA	no, no, no, no, no, no, no	EEG, EEG, EEG, EEG, EEG, EEG, EEG	NA	NA	NA	NA	no, no, no	COUNE, COUNE, COUNE	yes, yes, yes, no	CA, Array, Panel, Trio	no	7.61123	18.4312	2219	72.9035	894	1957	0	68.5667	894	1063	130	132	262
Ind063	male	Epilepsy	epilepsy first	after_April2016	no	18	no	no, no, no	ASAC, OrganicAcids, Homocystein	no	LP	no	MRTA	no	SONOSKULL	NA	NA	no, no, no, no, no	EEG, EEG, EEG, LZEEG, EEG	NA	NA	NA	NA	NA	NA	yes, yes, no	CA, Array, Panel	no	0.457221	3.84394	50	1.64271	25	29	14	0.952772	11	4	0	21	21
Ind064	male	NDD	NDD first	after_April2016	no	3	no	NA	NA	NA	NA	NA	NA	NA	NA	NA	NA	NA	NA	NA	NA	NA	NA	no	COUNE	yes, yes, yes, no	CA, FX, Array, Panel	yes	2.87201	11.9918	684	22.4723	536	636	536	20.8953	0	100	0	48	48
Ind065	male	NDD	NDD first	after_April2016	NA	0	NA	no	LYS	NA	NA	NA	NA	NA	NA	NA	NA	NA	NA	NA	NA	NA	NA	NA	NA	yes, yes, yes, no	CA, FX, Array, Panel	no	5.22656	24.0164	1178	38.7023	1016	1115	1016	36.6324	0	99	0	63	63
Ind066	female	Epilepsy	epilepsy first	after_April2016	no, no, no	3, 12, 9	no	NA	NA	NA	NA	no	MRTCA	NA	NA	NA	NA	no, no, no, no, no, no, no, no, no	EEG, EEG, EEG, EEG, EEG, EEG, EEG, EEG, EEG	NA	NA	NA	NA	NA	NA	yes, yes, yes, no	CA, FX, Array, Panel	no	4.78303	48.2957	277	9.10062	174	230	0	7.55647	174	56	0	47	47
Ind067	female	NDD	NDD first	before_April2016	no, no	9, 2	no	NA	NA	NA	NA	no	MRTAext	NA	NA	NA	NA	NA	NA	NA	NA	NA	NA	no, no, no, no, no, no, no, no, no, no, no, no, no	COUNE, COUNE, COUNE, COUNE, COUNE, COUNE, COUNE, COUNE, COUNP, COUNE, COUNE, COUNE, COUNE	yes, yes, yes, yes, yes, no	CA, CA, Array, Panel, 22q11.2_3, Panel	no	8.67625	0	3169	104.115	1152	1297	1152	101.749	0	145	1800	72	1872
Ind068	male	Epilepsy	epilepsy first	after_April2016	no, no, no	4, 3, 6	no	no, no, no	Amino, Acyl, OrganicAcids	NA	NA	no	MRTCA	no, yes	SONOSKULL, SONOABD	NA	NA	no, no, no	EEG, EEG, EEG	NA	NA	NA	NA	NA	NA	yes, yes, no	CA, Array, Panel	yes	1.03491	8.77207	111	3.64682	6	71	0	2.33265	6	65	0	40	40
Ind069	male	Epilepsy_NDD	epilepsy first	before_April2016	no, no, no, no, no, no, no, no, no, no	32, 8, 1, 2, 2, 2, 1, 1, 2, 1	no	yes	Acyl	NA	NA	yes, no, no, no, no, yes, yes, yes, yes	MRTCA, MRTCA, MRTCA, MRTAext, MRTAext, MRTAext, MRTAext, MRTCAext, MRTAext	no, no, no, no, no, no, no, no, no, no, no, no, no, no, no, no, no, no, no	SONOABD, XRPELV, XRPELV, XRJAW, XRFR, XRPELV, XRFR, XRFR, XRFR, XRFR, XRFR, XRBONEAGE, XRFR, XRPELV, XRFR, XRFR, XRFR, XRFR, BMD	no	ECG	no, no, no, no, no, no, no, no, no, no, no, no	EEG, EEG, EEG, EEG, EEG, EEG, EEG, EEG, EEG, LZEEG, LZEEG, LZEEG	NA	NA	NA	NA	no, no, no, no, no	COUNO, COUNE, COUNE, COUNE, COUNEND	yes, yes, yes, yes, yes, yes, yes, yes, yes, no	CA, SCN1A, 22q11.2_1, FX, MLPA, Panel, Array, Panel, MLPA, Panel	yes	15.2471	10.4476	5251	172.517	254	254	0	170.251	254	0	4928	69	4997
Ind070	male	NDD	NDD first	after_April2016	NA	0	NA	NA	NA	NA	NA	NA	NA	no	XRPELVIS	NA	NA	NA	NA	NA	NA	NA	NA	NA	NA	yes, yes, yes, no	CA, FX, Array, Single	yes	2.0178	6.53799	538	17.6756	216	484	216	15.9014	0	268	0	54	54
Ind071	male	Epilepsy_NDD	epilepsy first	before_April2016	no, no, no, no, no, no, no, no, no, no	38, 1, 1, 8, 7, 3, 0, 1, 0, 1	no	no, no, no	Amino, AS, OrganicAcids	NA	NA	no, no, yes, yes, yes	MRTCA, MRTCA, MRTCA, MRTCA, MRTCA	no, no	SONOSKULL, SONOSKULL	NA	NA	no, no, no, no, no, no, no, no, no, no, no, no, no, no, no, no, no	EEG, EEG, EEG, EEG, EEG, EEG, EEG, EEG, EEG, EEG, EEG, EEG, EEG, EEG, EEG, EEG, EEG	no, no, no	BERA, SSEP, SSEP	NA	NA	no, no, no, no, no, no, no, no	COUNO, COUNO, COUNO, COUNO, COUNE, COUNO, COUNO, COUNO	yes, yes, no	CA, Array, Panel	yes	16.6078	7.49076	5838	191.803	65	65	0	190.489	65	0	5733	40	5773
Ind072	male	NDD	NDD first	before_April2016	no, no, no, no, no, no, no, no, no, no, no	16, 3, 19, 7, 4, 4, 4, 5, 3, 1, 20	no	yes, yes, yes	Acyl, OrganicAcids, CDG	no	LP	no, no	MRTCA, MRTCA	no, no, no, no, no, no, no, no, no, no, no, no, no, no, no, no, no, no, no, no, no, no, no, no, no, no, no, no	XRT, SONOSKULL, ECHO, SONOPELV, SONOSPINE, XRMEDULLA, SONOSKULL, SONOTEST, SONOABD, SONOABD, SONOKIDNEY, SONOTEST, SONOTEST, SONOSKULL, MRISPINE, SONOMUS, SONOSKULL, SONOTEST, XRPELV, SONOPELV, SONOTEST, SONOTEST, XRSPINE, SONOTEST, MRISPINE, XRSPINE, XRPELV, XRBONEAGE	NA	NA	no, no	EEG, EEG	no, no, no, no	BERA, AEP, VEP, BERA	NA	NA	no, no, no, no, no, no, no, no, no, no, no, no, no, no, no, no, no, no, no, no, no, no, no, no, no, no, no, no, no, no, no, no, no	COUNO, COUNE, COUNE, COUNNP, COUNO, COUNG, COUNO, COUNE, COUNE, COUNE, COUNN, COUNOR, COUNO, COUNO, COUNE, COUNO, COUNE, COUNE, COUNO, COUNO, COUNN, COUNE, COUNO, COUNE, COUNG, COUNG, COUNG, COUNG, COUNG, COUNG, COUNG, COUNG, COUNEND	yes, yes, yes, yes, no	CA, Sub, FX, Arrayext, Panel	no	8.68172	0	3171	104.181	4	8	0	102.439	4	4	3110	53	3163
Ind073	male	NDD	NDD first	before_April2016	no, no, no, no	3, 2, 3, 2	yes	NA	NA	NA	NA	yes, no	MRTCA, MRTAext	no, no, no, no, no, no, no	SONOTEST, GASTRO, XRFR, XRFR, XRFR, XRFR, XRPELV	NA	NA	no, no, no, no	EEG, EEG, EEG, EEG	NA	NA	no	PSG	no, no, no, no, no	COUNE, COUNPS, COUND, COUNO, COUNPS, COUNOR, COUNE	yes, no	Array, Panel	yes	9.37988	0	3426	112.559	NA	3372	0	110.784	NA	NA	0	54	54
Ind074	male	NDD	NDD first	after_April2016	no, no, no, no, no	18, 2, 19, 4, 8	no	NA	NA	NA	NA	no	MRTA	no, no, no, no, no, no, no, no	SONOSKULL, SONOABD, SONOPELV, SONOABD, SONOSKULL, GASTRO, SONOABD, XRA	NA	NA	no, no, no, no	EEG, LZEEG, EEG, EEG	NA	NA	no	CRG	no, no, no, no, no	COUNE, COUNO, COUNEND, COUNEND, COUNEND	no	Panel	no	0.613279	0	224	7.35934	211	213	38	6.99795	173	2	0	11	11
Ind075	male	Epilepsy_NDD	epilepsy first	before_April2016	no, yes	17, 1	no	yes, yes, yes, yes, yes, yes	Homocystein, Acyl, Amino, Pipe, VLCAF, CDG	NA	NA	yes, no, no	MRTA, MRTAext, MRTAext	no	XRSPINE	NA	NA	no, no, no, no, no, no, no, no, no, no, no, no, no, no, no	EEG, EEG, EEG, EEG, EEG, EEG, EEG, EEG, EEG, EEG, EEG, EEG, EEG, EEG, EEG,	NA	NA	NA	NA	no, no, no	COUNE, COUNE, COUNE	yes, yes, yes, yes, yes, no	CA, 15q11-q13, FX, Array, PWA, Panel	yes	15.1923	6.2423	5359	176.066	1341	1341	1	174.554	1340	0	3972	46	4018
Ind076	male	Epilepsy_NDD	epilepsy first	after_April2016	no	4	no	no	Amino	NA	NA	no	MRTSole	no, no, no, no, no, no, no, no, no, no	SONOSKULL, SONOSKULL, SONOSKULL, SONOSKULL, XRT, XRT, XRT, XRT, XRT, ECHO	NA	NA	no, no	EEG, EEG	NA	NA	NA	NA	NA	NA	yes, yes, no	CA, Array, Single	no	0.344969	0	126	4.13963	0	4	0	0.295688	0	4	5	117	122
Ind077	female	Epilepsy	epilepsy first	after_April2016	no, no, no, no	5, 5, 12, 5	no	no, yes	OrganicAcids, Amino	no	LP	no	MRTCA	NA	NA	NA	NA	no, no, no, no, no, no, no, no, no	EEG, EEG, LZEEG, EEG, EEG, EEG, EEG, EEG, EEG	NA	NA	NA	NA	NA	NA	yes, yes, yes, no	CA, FX, Array, Single	no	5.16085	34.2012	844	27.729	728	790	0	25.9548	728	62	0	54	54
Ind078	female	NDD	NDD first	after_April2016	yes, no, no	1, 1, 4	yes	NA	NA	NA	NA	yes	MRTCA	no	XRPELV	NA	NA	no	EEG	NA	NA	NA	NA	NA	NA	yes, yes, yes, no	CA, FX, Single, Trio	no	4.01095	24.0164	734	24.115	481	538	454	20.0739	27	57	73	123	196
Ind079	female	NDD	NDD first	after_April2016	NA	0	no	ambiguous, ambiguous, ambiguous, ambiguous, ambiguous, ambiguous	Keton, Sterol, Acyl, Amino, OrganicAcids, Amino	NA	NA	ambiguous	MRTAext	NA	NA	NA	NA	NA	NA	NA	NA	NA	NA	NA	NA	yes, yes, yes, yes, no	CAext, Arrayext, Panelext, DM1ext, Single	yes	2.62834	0	960	31.54	334	NA	NA	29.7002	NA	NA	NA	56	NA
Ind080	male	NDD_Epilepsy	NDD first	before_April2016	no, no	6, 63	no	no, no	Acyl, OrganicAcids	no	LP	no, no, no	MRTCA, MRTAext, MRTAext	NA	NA	NA	NA	no, no, no, no, no, no, no, no, no, no	EEG, EEG, EEG, EEG, EEG, EEG, EEG, EEG, EEG, EEG	NA	NA	NA	NA	no	COUNE	yes, yes, yes, yes, no	Arrayext, CAext, FXext, Panelext, Trio	yes	15.6085	14.9815	5245	172.32	4845	4845	NA	171.762	NA	0	383	17	400
Ind081	female	Epilepsy_NDD	epilepsy first	before_April2016	no, no, yes	10, 2, 3	yes	no, no, no, no, no, yes, yes, yes, yes, yes	Amino, Acyl, Kreatin, Kreatin, Chito, LYS, Kreatin, LYS, Pipe, Purine	NA	NA	no, yes	MRTCA, MRTSA	no	XRPELV	NA	NA	no, no, no, no, no, no, no, no	EEG, EEG, EEG, EEG, EEG, EEG, EEG, EEG	NA	NA	NA	NA	no, no	COUNOR, COUNO	yes, yes, no	Panelext, Array, Single	yes	7.80014	19.2197	2264	74.3819	422	674	37	72.7392	385	252	1540	50	1590
Ind082	female	Epilepsy	epilepsy first	after_April2016	no, no, no	11, 2, 7	no	NA	NA	NA	NA	no	MRTA	NA	NA	NA	NA	no, no, no, no, no, no, no, no	EEG, EEG, EEG, EEG, EEG, EEG, EEG, EEG	NA	NA	NA	NA	NA	NA	yes, yes, yes, no	CA, FX, Array, Panel	yes	9.39083	73.3634	1197	39.3265	1043	1112	NA	36.5339	NA	69	0	85	85
Ind083	male	NDD	NDD first	after_April2016	no, no, no	21, 13, 13	no	NA	NA	NA	NA	no	MRTA	no, no, no, no, no, no, no, no, no	XRPELV, XRA, XRT, XRT, XRPELV, XRFR, XRFR, XRFR, SONOTEST	NA	NA	no	EEG	NA	NA	no	CRG	no, no	COUNOM, COUNOR	yes, no	CA, Trio	no	0.0958248	0	35	1.1499	1	1	0	0.262834	1	0	7	27	34
Ind084	female	NDD_Epilepsy	NDD first	after_April2016	no	1	no	yes	Acyl	NA	NA	no	MRTA	NA	NA	no	ECG	no, no	EEG, EEG	NA	NA	NA	NA	NA	NA	yes, yes, no	CA, FX, Panel	no	3.14579	15.0144	692	22.7351	494	623	494	20.4682	0	129	0	69	69
Ind085	male	NDD	NDD first	before_April2016	no, no	3, 1	no	no, no, no	LYS, LYS, LYS	NA	NA	NA	NA	no, no, no	SONOTEST, SONOABD, ECHO	NA	NA	no	EEG	NA	NA	NA	NA	NA	NA	no	Panel	yes	9.1937	36.0082	2262	74.3162	NA	2234	NA	73.3963	NA	NA	0	28	28
Ind086	female	NDD	NDD first	after_April2016	NA	0	no	no, no	LYS, CDG	NA	NA	NA	NA	no, no, no	SONOABD, SONOABD, SONOABD	NA	NA	NA	NA	NA	NA	NA	NA	NA	NA	no	Panel	no	2.07255	19.4825	164	5.38809	138	156	80	5.12526	58	18	0	8	8
Ind087	male	NDD	NDD first	after_April2016	no, no, no	39, 3, 48	no	no, no, no, no, no, no, no, no, no, no, no, no, no	Amino, Amino, Amino, OrganicAcids, Homocystein, Acyl, Biotinidase, OrganicAcids, Homocystein, Biotinidase, Fol, Acyl, Homocystein	no, no	LP, LP	no, no, no	MRTCA, MRTSCA, MRTCAext	no, no, no, no	XRT, CTABD, XRT, XRT	NA	NA	no	EEG	NA	NA	NA	NA	no	COUNO	yes, no	CA, Panel	yes	4.33949	45.3717	204	6.70226	111	166	0	5.4538	111	55	0	38	38
Ind088	female	NDD	NDD first	after_April2016	no	4	no	yes, yes	Homocystein, CDG	NA	NA	NA	NA	NA	NA	NA	NA	NA	NA	NA	NA	NA	NA	NA	NA	no	Trio	no	4.86242	15.0472	1318	43.3018	1038	1043	1038	34.2669	0	5	0	275	275
Ind089	female	NDD	NDD first	after_April2016	no	3	no	no, no, no	Amino, OrganicAcids, LYS	NA	NA	no	MRTCA	no, no, no	SONOSKULL, SONONECK, SONOABD	NA	NA	no, no	EEG, EEG	NA	NA	NA	NA	no	COUNO	no	Single	no	0.845996	6.96509	97	3.18686	67	81	66	2.66119	1	14	0	16	16
Ind090	female	NDD_Epilepsy	NDD first	after_April2016	no	7	no	no, no, no, no, no, no, no, no, no, no, no	ASAC, LYS, OrganicAcids, Pipe, Kreatin, Amino, VLCFA, Amino, BiogeneAmine, Pipe, Kreatin	no	LP	no	MRTA	NA	NA	NA	NA	no	EEG	NA	NA	NA	NA	no	COUNO	yes, no	Array, Trio	no	1.99589	3.41684	625	20.5339	591	592	481	19.4497	110	1	0	33	33
Ind091	male	NDD	NDD first	after_April2016	no	2	no	NA	NA	NA	NA	NA	NA	no	XRFR	NA	NA	no	EEG	NA	NA	NA	NA	no, no	COUNO, COUNO	yes, yes, yes, yes, no	CA, FX, Array, Panel, Trio	no	3.92608	6.04517	1250	41.0678	855	855	855	28.0903	0	0	0	395	395
Ind092	female	NDD	NDD first	before_April2016	no	3	no	yes, yes, yes, yes, yes, yes, yes, yes, yes, yes, yes, yes	Homocystein, Amino, Biotinidase, OrganicAcids, LYS, Acyl, CDG, VLCFA, Sterol, Coeruloplasmin, Kreatin, LYS	NA	NA	NA	NA	no	SONOPELV	NA	NA	NA	NA	NA	NA	NA	NA	no, no	COUNO, COUNOR	yes, yes, no	CA, FX, Trio	no	9.94661	17.9384	3087	101.421	688	692	688	97.117	0	4	2264	131	2395
Ind093	male	NDD	NDD first	after_April2016	NA	0	NA	NA	NA	NA	NA	NA	NA	NA	NA	NA	NA	NA	NA	NA	NA	NA	NA	NA	NA	no	Single	no	0.186174	0	68	2.23409	19	26	19	0.854209	0	7	0	42	42
Ind094	male	NDD	NDD first	after_April2016	NA	0	NA	NA	NA	NA	NA	yes	MRTCAext	NA	NA	NA	NA	NA	NA	NA	NA	NA	NA	NA	NA	yes, yes, yes, yes, yes, yes, yes, no	CAext, Arrayext, FXext, ARXext, SYNGAPext, Panelext, Panel, Trio	yes	4.18344	14.9815	1072	35.2197	364	367	364	28.2875	0	3	494	211	705
Ind095	male	NDD	NDD first	after_April2016	no, no, no	2, 6, 1	no	NA	NA	NA	NA	no	MRTA	NA	NA	no	ECG	no, no, no, no	EEG, EEG, EEG, EEG	no, no	DPOAE, BERA	NA	NA	no, no	COUNE, COUNE	yes, yes, yes, no	FX, CAext, Arrayext, Single	no	2.9076	18.2998	505	16.5914	234	NA	0	12.0575	234	NA	NA	138	NA
Ind096	female	NDD_Epilepsy	NDD first	after_April2016	no	49	no	no, no, no	ASAC, Amino, OrganicAcids	no	LP	no	MRTCA	NA	NA	NA	NA	no, no, no, no	EEG, EEG, EEG, EEG	NA	NA	NA	NA	NA	NA	yes, no	CA, Single	yes	2.30253	15.0144	384	12.616	327	334	327	10.9733	0	7	0	50	50
Ind097	female	NDD_Epilepsy	NDD first	after_April2016	no, no, no	4, 1, 1	no	no, no, no	ASAC, OrganicAcids, LYS	NA	NA	no	MRTCA	NA	NA	NA	NA	no	EEG	NA	NA	NA	NA	NA	NA	no	Single	no	1.5989	6.04517	400	13.1417	325	330	325	10.8419	0	5	0	70	70
Ind098	male	NDD	NDD first	after_April2016	no	6	no	NA	NA	NA	NA	no, no, no	MRTA, MRTA, MRTAext	no, no, no	XRA, XRT, SONOSKULL	NA	NA	NA	NA	NA	NA	NA	NA	NA	NA	yes, no	CA, Single	yes	0.232717	0	85	2.79261	70	71	0	2.33265	70	1	0	14	14
Ind099	female	NDD	NDD first	before_April2016	NA	0	NA	NA	NA	NA	NA	NA	NA	NA	NA	NA	NA	NA	NA	NA	NA	NA	NA	NA	NA	yes, no	Panel, Trio	yes	7.38946	14.9487	2244	73.7248	1446	2013	1446	67.7782	0	567	50	181	231
Ind100	male	NDD	NDD first	after_April2016	no	0	NA	NA	NA	NA	NA	NA	NA	NA	NA	NA	NA	NA	NA	NA	NA	NA	NA	NA	NA	yes, no	FX, Single	no	4.18617	11.8932	1167	38.3409	950	1066	950	35.0226	0	116	0	101	101
Ind101	female	NDD	NDD first	before_April2016	no, no, no, no, no, no, no, no, no, no, no, no, no, no, no, no, no, no, no, no	24, 1, 5, 6, 4, 3, 8, 11, 48, 3, 2, 2, 1, 2, 2, 2, 2, 2, 2, 1	no	NA	NA	NA	NA	no	MRTCA	no, no, no, no, no, no	SONOSKULL, SONOSKULL, SONOKIDNEY, ECHO, XRT, XRFR	NA	NA	no	EEG	no, no	BERA, BERA	no, no, no, no, no, no	CRG, PSG, PSG, PSG, PSG, PSG	no, no, no, no, no, no	COUNOM, COUNOR, COUNOM, COUNOM, COUNE, COUNE	yes, yes, no	CA, Array, Single	no	7.42505	0	2712	89.1006	761	2592	387	85.1581	374	1831	0	120	120
Ind102	male	NDD_Epilepsy	NDD first	before_April2016	no, no, no, no, no, no, no, no, no, no, no	1, 10, 1, 1, 1, 1, 6, 1, 3, 8, 1	no	no, no, no	LYS, Neura, LYS	NA	NA	yes, no	MRTA, MRTCA	no, no, no, no, no	SONOABD, XRT, SONOSKULL, SONOABD, XRPELV	NA	NA	no, no, no, no	EEG, EEG, EEG, EEG	no	BERA	no, no, no, no, no	PSG, CRG, CRG, PSG, PSG	no, no, no, no, no, no, no, no, no, no	COUNO, COUNE, COUNNP, COUNE, COUNO, COUNG, COUNO, COUNE, COUNE, COUNE	yes, yes, yes, yes, yes, no	CA, WiBeuDiGeorge, FX, Array, Array, Panel	no	9.21013	8.73922	3098	101.782	54	54	47	97.6427	7	0	2918	126	3044
Ind103	male	Epilepsy_NDD	epilepsy first	after_April2016	no, no	26, 13	no	no, no, no, no, no, no, no, no	Amino, Pipe, BiogeneAmine, Amino, Kreatin, CDG, LYS, Homocystein	no	LP	no	MRTA	no	ECHO	NA	NA	no, no, no, no	EEG, LZEEG, EEG, EEG	NA	NA	NA	NA	no, no, no	COUNO, COUNOM, COUNOR	yes, no	CAext, Panel	yes	0.339493	0	124	4.07392	4	4	1	1.83984	3	0	52	68	120
Ind104	male	Epilepsy_NDD	epilepsy first	before_April2016	no, no, no, no, no, no, no, no	8, 13, 2, 1, 1, 3, 1, 1	no	NA	NA	NA	NA	ambiguous	MRTCA	no, no, no, no, no, no	SONOHÄM, SONOKIDNEY, XRKNEE, MRIKNEE, XRFR, XRFR	no	ECG	no, no, no, no, no, no, no, no, no, no, no, no, no, no, no	EEG, EEG, EEG, EEG, EEG, EEG, EEG, LZEEG, LZEEG, EEG, EEG, EEG, LZEEG, EEG, EEG	NA	NA	NA	NA	no	COUNE	yes, yes, yes, no	CA, FX, Array, Single	no	17.2841	71.5565	4135	135.852	3678	4002	366	131.483	3312	324	0	133	133
Ind105	male	NDD	NDD first	before_April2016	no, no, no, no	3, 33, 2, 2	no	NA	NA	NA	NA	no, no, no, no	MRTA, MRTA, MRTA, MRTAext	no, no, no, no, no	SPECT, SPECT, XRT, SONOSKULL, SONOABD	NA	NA	no	EEG	no	AEP	NA	NA	no, no, no	COUNO, COUNNP, COUNC, COUNO	yes, yes, yes, yes, yes, yes, no	FX, Array, CAext, TWISText, FGFR2ext, FGFR3ext, Panel	yes	11.9316	3.48255	4252	139.696	1019	1523	20	135.688	999	504	2607	122	2729
Ind106	male	NDD	NDD first	after_April2016	NA	0	no	NA	NA	NA	NA	NA	NA	NA	NA	NA	NA	NA	NA	no	VEP	no, no	CRG, CRG	NA	NA	yes, yes, no	CA, Array, Single	yes	0.673511	0	246	8.08214	233	237	0	7.78645	233	4	0	9	9
Ind107	female	Epilepsy_NDD	epilepsy first	after_April2016	no	9	no	no, no, no, no, no, no, no, no, no, no, no, no, no, no	ASAC, OrganicAcids, BiogeneAmine, Amino, Amino, Kreatin, CDG, Pipe, Kreatin, Purine, Kreatin, LYS, VLCFA, BiogeneAmine	no	LP	no	MRTA	no	SONOSKULL, SONOSKULL	no	ECG	no, no, no	EEG, LZEEG, EEG	NA	NA	NA	NA	no	COUNO	yes, no	CA, Single	no	0.621492	6.20945	38	1.24846	4	4	0	0.131417	4	0	0	34	34
Ind108	male	NDD	NDD first	before_April2016	no, no	1, 12	no	no, no	ASAC, OrganicAcids	NA	NA	no	MRTA	no	MRISPINE	NA	NA	NA	NA	NA	NA	NA	NA	no	COUNO	yes, no	CA, Single	no	11.8138	23.9836	3585	117.782	NA	3501	3295	115.023	NA	NA	0	84	84
Ind109	male	NDD	NDD first	after_April2016	no, no	19, 18	no	no, no, no, no, no, no, no, no, no, no, no, no, no, no, no	AS, OrganicAcids, Keton, Acyl, Acyl, Acyl, Acyl, Acyl, Acyl, Acyl, Acyl, Acyl, Acyl, Acyl, Acyl	NA	NA	NA	NA	no	ECHO	no	ECG	NA	NA	NA	NA	NA	NA	no, no, no	COUNE, COUNE, COUNNP, COUNEND	yes, no	CA, Trio	no	3.73717	17.9713	818	26.8747	752	801	740	26.3162	12	49	0	17	17
Ind110	female	NDD_Epilepsy	NDD first	after_April2016	no, no	13, 12	no	no, no	ASAC, OrganicAcids	NA	NA	no	MRTCA	no, no	SONOSKULL, SONOABD	NA	NA	no, no, no, no, no, no, no, no	EEG, EEG, EEG, EEG, EEG, EEG, EEG, EEG	NA	NA	NA	NA	no, no, no, no	COUNO, COUNE, COUNOM, COUNOR	yes, no	CA, Single	yes	1.30595	0	477	15.6715	0	444	0	14.5873	0	444	0	33	33
Ind111	male	Epilepsy	epilepsy first	after_April2016	no	11	no	NA	NA	no	LP	no, no	MRTCA, MRTAext	NA	NA	NA	NA	no, no	EEG, EEG	NA	NA	NA	NA	ambiguous	COUNO	yes, no	CA, Trio	yes	0.835044	8.04928	60	1.97125	42	42	0	1.37988	42	0	0	18	18
Ind112	male	NDD	NDD first	before_April2016	yes, yes	1, 1	yes	yes, yes	LYS, Homocystein	NA	NA	yes, yes	MRTCA, MRTCA	no, no, no, no, no, no	SONOSKULL, XRBONEAGE, XRBONEAGE, SONONECK, SONOKIDNEY, XRBONEAGE	NA	NA	no	EEG	NA	NA	NA	NA	NA	NA	yes, yes, yes, yes, yes, no	Array, Array, Panel, PHKB, SHOX, Trio	no	10.1328	11.499	3351	110.094	659	742	21	107.368	638	83	2526	83	2609

## Sheet: costs
Category	SubCategory	CostInEuro	Description	Source	CostCalculationAcronym
MetabolicDiagnostics	AminoAcids	33.22	Amino acids in plasma/ liquor/ urine/ dried blood	GOÄ	Amino
MetabolicDiagnostics	Coeruloplasmin	10.49	Coeruloplasmin, immune diffusion or similar methods of investigation	GOÄ	Coeruloplasmin
MetabolicDiagnostics	Chitotriosidase	43.72	Chitotriosidase in EDTA plasma	GOÄ	Chito
MetabolicDiagnostics	ASAC	33.22	Acylcarnitine in dry blood combined with amino acid profile in dry blood	GOÄ	ASAC
MetabolicDiagnostics	Acylcarnitine	33.22	Acylcarnitine in dry blood	GOÄ	Acyl
MetabolicDiagnostics	Biotinidase	12.81	Biotinidase in dry blood	GOÄ	Biotinidase
MetabolicDiagnostics	GALT	12.82	Galactose-1-phosphate uridylyltransferase in dry blood	GOÄ	GALT
MetabolicDiagnostics	Pipecolic acid	53.62	Pipecolic acid in EDTA plasma or liquor	GOÄ	Pipe
MetabolicDiagnostics	CDG	33.22	CDG in serum	GOÄ	CDG
MetabolicDiagnostics	VLCFA	53.62	VLCFA in serum = extra long chain fatty acids	GOÄ	VLCFA
MetabolicDiagnostics	Neuramic acid	52.46	Neuraminic acid in urine	GOÄ	Neura
MetabolicDiagnostics	OrganicAcids	53.62	Organic Acids in urine	GOÄ	OrganicAcids
MetabolicDiagnostics	Homocytein	33.22	Homocystein	GOÄ	Homocystein
MetabolicDiagnostics	FreeFattyAcids	17.49	free fatty acids	GOÄ	FF
MetabolicDiagnostics	Ammonia	12.82	Ammonia	GOÄ	Ammoniak
MetabolicDiagnostics	LysosomalDiagnostics	550	lysosomal diagnostics sent to Heidelberg including mucopolysaccharides, glycosaminoglycans, oligosaccharides	GOÄ	LYS
MetabolicDiagnostics	CreatineMetabolism	65	Creatine metabolism including guanidinoacetate	GOÄ	Kreatin
MetabolicDiagnostics	PurineAndPyrimidine	65	Purine and pyrimidine metabolism	GOÄ	Purine
MetabolicDiagnostics	Dehydrocholesterol	53.62	7- und 8-DHC	GOÄ	Sterol
MetabolicDiagnostics	BileAcids	16.9	Bile acids	GOÄ	Gallen
MetabolicDiagnostics	BiogenicAmine	199.32	Neurotransmitters and biogenic amines	GOÄ	BiogeneAmine
MetabolicDiagnostics	HydroxyindoleaceticAcid	33.22	5-Hydroxyindoleacetic acid	GOÄ	Indol
MetabolicDiagnostics	KetoneBodies	34.98	Ketone bodies	GOÄ	Keton
MetabolicDiagnostics	Folate	14.57	Folate	GOÄ	Fol
GeneticDiagnostics	PraderWilliAngelmanSyndromeDiagnosticsExt	445.82	Prader-Willi/Angelman-Syndrome-Diagnostics	GOÄ	PWA
GeneticDiagnostics	PraderWilliAngelmanSyndromeDiagnostics	445.82	Prader-Willi/Angelman-Syndrome-Diagnostics at a hospital other than the UKL or outpatient	GOÄ	PWAext
GeneticDiagnostics	SNPArray	1095.97	including Microarray and Array-CGH	GOÄ	Array
GeneticDiagnostics	SNPArrayExt	1095.97	including Microarray and Array-CGH at a hospital other than the UKL or outpatient	GOÄ	Arrayext
GeneticDiagnostics	ChromosomeAnalysisExt	249.01	Chromosome analysis	GOÄ	CA
GeneticDiagnostics	ChromosomeAnalysis	249.01	Chromosome analysis at a hospital other than the UKL or outpatient	GOÄ	CAext
GeneticDiagnostics	FragileXSyndromeDiagnostics	274.81	molecular genetic analysis Fragile X syndrome	GOÄ	FX
GeneticDiagnostics	FragileXSyndromeDiagnosticsExt	274.81	molecular genetic analysis Fragile X syndrome at a hospital other than the UKL or outpatient	GOÄ	FXext
GeneticDiagnostics	Panel	3461.45	Panel-Diagnostics	GOÄ	Panel
GeneticDiagnostics	PanelExt	3461.45	Panel-Diagnostics at a hospital other than the UKL or outpatient	GOÄ	Panelext
GeneticDiagnostics	SingleExome3461,45	3461.45	Single-Exome-Diagnostics	GOÄ	Single
GeneticDiagnostics	TrioExome	3461.45	TrioExome-Diagnostics	GOÄ	Trio
GeneticDiagnostics	MLPA	261.41	MLPA	GOÄ	MLPA
GeneticDiagnostics	MLPAExt	261.41	MLPA at a hospital other than the UKL or outpatient	GOÄ	MLPAext
GeneticDiagnostics	SM1	221.19	Single-gene analysis SM1	GOÄ	SM1
GeneticDiagnostics	SETBP1	965.2	Single-gene analysis SETBP1	GOÄ	SETBP
GeneticDiagnostics	MYCN	462.49	Single-gene analysis MYCN	GOÄ	MYCN
GeneticDiagnostics	MYCNExt	462.49	Single-gene analysis MYCN at a hospital other than the UKL or outpatient	GOÄ	MYCNext
GeneticDiagnostics	UBE3A	1970.62	Single-gene analysis UBE3A	GOÄ	UBE3A
GeneticDiagnostics	FOXG1	294.92	Single-gene analysis FOXG1	GOÄ	FOXG
GeneticDiagnostics	PHKB	5322.02	Single-gene analysis PHKB	GOÄ	PHKB
GeneticDiagnostics	SHOX	965.2	Single-gene analysis SHOX	GOÄ	SHOX
GeneticDiagnostics	SGSH	1467.91	Single-gene analysis SGSH	GOÄ	SGSH
GeneticDiagnostics	SCN1A	4484.17	Single-gene analysis SCN1A	GOÄ	SCN1A
GeneticDiagnostics	HRASExt	797.63	Single-gene analysis HRAS at a hospital other than the UKL or outpatient	GOÄ	HRASext
GeneticDiagnostics	PTPN11Ext	2640.9	Single-gene analysis PTPN11 at a hospital other than the UKL or outpatient	GOÄ	PTPN11ext
GeneticDiagnostics	TWISTEXT	294.92	Single-gene analysis TWIST at a hospital other than the UKL or outpatient	GOÄ	TWISText
GeneticDiagnostics	FGFR2Ext	2976.04	Single-gene analysis FGFR2 at a hospital other than the UKL or outpatient	GOÄ	FGFR2ext
GeneticDiagnostics	FGFR3Ext	2976.04	Single-gene analysis FGFR3 at a hospital other than the UKL or outpatient	GOÄ	FGFR3ext
GeneticDiagnostics	MECP2Ext	630.06	Single-gene analysis MECP2 at a hospital other than the UKL or outpatient	GOÄ	MECP2ext
GeneticDiagnostics	JAG1Ext	4484.17	Single-gene analysis JAG1 at a hospital other than the UKL or outpatient	GOÄ	JAG1ext
GeneticDiagnostics	NOTCH2Ext	5824.73	Single-gene analysis NOTCH2 at a hospital other than the UKL or outpatient	GOÄ	NOTCH2ext
GeneticDiagnostics	GLI3Ext	2473.33	Single-gene analysis GLI3 at a hospital other than the UKL or outpatient	GOÄ	GLI3ext
GeneticDiagnostics	CHD7Ext	6327.44	Single-gene analysis CHD7 at a hospital other than the UKL or outpatient	GOÄ	CHD7ext
GeneticDiagnostics	TBX5Ext	1467.91	Single-gene analysis TBX5 at a hospital other than the UKL or outpatient	GOÄ	TBX5ext
GeneticDiagnostics	SALL1Ext	630.06	Single-gene analysis SALL1 at a hospital other than the UKL or outpatient	GOÄ	SALL1ext
GeneticDiagnostics	PTENExt	1635.48	Single-gene analysis PTEN at a hospital other than the UKL or outpatient	GOÄ	PTENext
GeneticDiagnostics	ZIC3Ext	630.06	Single-gene analysis ZIC3 at a hospital other than the UKL or outpatient	GOÄ	ZIC3ext
GeneticDiagnostics	VPS13BExt	10349.1	Single-gene analysis VPS13 at a hospital other than the UKL or outpatient	GOÄ	VPS13Bext
GeneticDiagnostics	MNX1Ext	630.06	Single-gene analysis MNX1 at a hospital other than the UKL or outpatient	GOÄ	MNX1ext
GeneticDiagnostics	NSD1Ext	3813.89	Single-gene analysis NSD1 at a hospital other than the UKL or outpatient	GOÄ	NSD1ext
GeneticDiagnostics	EZH2Ext	3311.18	Single-gene analysis EZH2 at a hospital other than the UKL or outpatient	GOÄ	EZH2ext
GeneticDiagnostics	MED12Ext	462.49	Single-gene analysis MED12 at a hospital other than the UKL or outpatient	GOÄ	MED12ext
GeneticDiagnostics	PHF6Ext	1635.48	Single-gene analysis PHF6 at a hospital other than the UKL or outpatient	GOÄ	PHF6ext
GeneticDiagnostics	ARXExt	965.2	Single-gene analysis ARX at a hospital other than the UKL or outpatient	GOÄ	ARXext
GeneticDiagnostics	SYNGAPExt	3311.18	Single-gene analysis SYNGAP at a hospital other than the UKL or outpatient	GOÄ	SYNGAPext
GeneticDiagnostics	CRPPAExt	1803.05	Single-gene analysis CRPPA at a hospital other than the UKL or outpatient	GOÄ	CRPPAext
GeneticDiagnostics	FLNA	8003.14	Single-gene analysis FLNA	GOÄ	FLNA
GeneticDiagnostics	FISH_SOTOS_CATCH22	445.25	FISH SOTOS CATCH22	GOÄ	SOTOSCATCH
GeneticDiagnostics	FISH_CriDuChat	425.14	FISH CriDuChat	GOÄ	CriDuChat
GeneticDiagnostics	FISH_22q11.2_3	445.25	FISH 22q11.2_3	GOÄ	22q11.2_3
GeneticDiagnostics	FISH_MikrodeletionKallmann	445.25	FISH MicrodeletionKallmann	GOÄ	Kallmann
GeneticDiagnostics	FISH_WiBeuDiGeorge	465.36	FISH Williams syndrome and DiGeorge syndrome	GOÄ	WiBeuDiGeorge
GeneticDiagnostics	FISH_22q11.2_1_Ext	405.03	FISH 22q11.2_1	GOÄ	22q11.2_1
GeneticDiagnostics	FISH_22q11.2_2	405.03	FISH 22q11.2_2 at a hospital other than the UKL or outpatient	GOÄ	22q11.2_1ext
GeneticDiagnostics	FISH_15q11-q13	555.85	FISH 15q11-q13	GOÄ	15q11-q13
GeneticDiagnostics	FISH_15q11-q14Ext	555.85	FISH 15q11-q14 at a hospital other than the UKL or outpatient	GOÄ	15q11-q13ext
GeneticDiagnostics	FISHKleefstraExt	405.03	FISH Kleefstra	GOÄ	Kleefstraext
GeneticDiagnostics	FISH_SmithMagenisExt	405.03	FISH Smith Magenis	GOÄ	Smithext
GeneticDiagnostics	FISH_1p36Ext	405.03	FISH 1p36	GOÄ	1p36ext
GeneticDiagnostics	FISH_PhelanExt	405.03	Fish Phelan McDermid	GOÄ	Phelanext
GeneticDiagnostics	SubtelomereScreening	1249.65	SubtelomereScreening	GOÄ	Sub
GeneticDiagnostics	SubtelomereScreeningExt	1249.65	SubtelomereScreening at a hospital other than the UKL or outpatient	GOÄ	Subext
GeneticDiagnostics	DM1Ext	187.33	DM1 Diagnostics	GOÄ	DM1ext
RadiologicalDiagnostics	cMRI	256.46	cMRI without anesthesia and without contrast media	GOÄ	MRTSole
RadiologicalDiagnostics	cMRI	408.87	cMRI without anesthesia and with contrast media	GOÄ	MRTC
RadiologicalDiagnostics	cMRI	708.87	cMRI with anesthesia and contrast media	GOÄ	MRTCA
RadiologicalDiagnostics	cMRI	661.38	cMRI with spectroscopy and anesthesia without contrast media	GOÄ	MRTSA
RadiologicalDiagnostics	cMRI	556.46	cMRI with anesthesia without contrast media	GOÄ	MRTA
RadiologicalDiagnostics	cMRI	678.87	cMRI with spectroscopy and anesthesia and contrast media	GOÄ	MRTSCA
RadiologicalDiagnostics	cMRI	556.46	cMRI with anesthesia without contrast media in a hospital other than the UKL	GOÄ	MRTAext
RadiologicalDiagnostics	cMRI	408.87	cMRI without anesthesia and with contrast media in a hospital other than the UKL	GOÄ	MRTCAext
LumbalPuncture	LumbalPuncture	n.a.	Lumbal Puncture	n.a.	LP
EEG	EEG	n.a.	Electroencephalography	n.a.	EEG
EEG	LongTermEEG	n.a.	Long-term EEG	n.a.	LZEEG
OtherMedicalImaging	XRayFracture	n.a.	X-rays as part of a fracture clarification	n.a.	XRFR
OtherMedicalImaging	SonographySkull	n.a.	Sonography of the skull/brain	n.a.	SONOSKULL
OtherMedicalImaging	SonographyTesticles	n.a.	Sonography of the testicles	n.a.	SONOTEST
OtherMedicalImaging	SonographyAbdomen	n.a.	Sonography of the abdomen	n.a.	SONOABD
OtherMedicalImaging	SonographyPelvis	n.a.	Sonography of the pelvis	n.a.	SONOPELV
OtherMedicalImaging	SonographyKidney	n.a.	Sonography of the kidney	n.a.	SONOKIDNEY
OtherMedicalImaging	SonographyMusclesTendons	n.a.	Sonography of muscles and tendons	n.a.	SONOMUS
OtherMedicalImaging	SonographyGynecological	n.a.	Sonography of gynecological organs	n.a.	SONOGYN
OtherMedicalImaging	SonographyPenis	n.a.	Sonography of the penis	n.a.	SONOPEN
OtherMedicalImaging	SonographyHemangioma	n.a.	Sonography of a hemangioma	n.a.	SONOHÄM
OtherMedicalImaging	SonographyNeck	n.a.	Sonography of the neck	n.a.	SONONECK
OtherMedicalImaging	SonographySpine	n.a.	Sonography of the spinal cord/medulla	n.a.	SONOMEDULLA
OtherMedicalImaging	SonographyThyroidGland	n.a.	Sonography of the thyroid gland	n.a.	SONOTHY
OtherMedicalImaging	Echocardiography	n.a.	Echocardiography	n.a.	ECHO
OtherMedicalImaging	XRayThorax	n.a.	X-ray of the thorax	n.a.	XRT
OtherMedicalImaging	XRayAbdomen	n.a.	X-ray of the abdomen	n.a.	XRA
OtherMedicalImaging	XRaySkull	n.a.	X-ray of the skull	n.a.	XRSKULL
OtherMedicalImaging	XRayJaw	n.a.	X-ray of the jaw	n.a.	XRJAW
OtherMedicalImaging	XRayPelvis	n.a.	X-ray of the pelvis	n.a.	XRPELV
OtherMedicalImaging	XRayKnee	n.a.	x-ray of the knee	n.a.	XRKNEE
OtherMedicalImaging	XRayBoneAge	n.a.	X-ray of the hand to determine the age of the bone	n.a.	XRBONEAGE
OtherMedicalImaging	XRaySpine	n.a.	X-ray of the spine	n.a.	XRSPINE
OtherMedicalImaging	XRayArms	n.a.	X-ray of the arms	n.a.	XRAR
OtherMedicalImaging	CTBoneMineralDensity	n.a.	Quantitative computed tomography to measure bone mineral density (BMD)	n.a.	BMD
OtherMedicalImaging	VoidingCystourethrography	n.a.	voiding cystourethrography	n.a.	VCUG
OtherMedicalImaging	MRIPelvis	n.a.	MRI of the pelvis	n.a.	MRIPELV
OtherMedicalImaging	MRIThorax	n.a.	MRI of the thorax	n.a.	MRIT
OtherMedicalImaging	MRIKnee	n.a.	MRI of the knee	n.a.	MRIKNEE
OtherMedicalImaging	MRIPelvis	n.a.	MRI of the spine	n.a.	MRISPINE
OtherMedicalImaging	Cystoscopy	n.a.	Cystoscopy	n.a.	CYSTO
OtherMedicalImaging	CTAbdomen	n.a.	CT of the abdomen	n.a.	CTABD
OtherMedicalImaging	CTSkull	n.a.	CT of the Skull	n.a.	CTSKULL
OtherMedicalImaging	ScintigraphyKidney	n.a.	Scintigraphy of the kidney	n.a.	SCINTIKID
OtherMedicalImaging	BrainPerfusionScintigraphy	n.a.	Brain Perfusion Scintigraphy	n.a.	SCINTIBRAIN
OtherMedicalImaging	Laryngoscopy	n.a.	Laryngoscopy	n.a.	LARY
OtherMedicalImaging	Gastroscopy	n.a.	Gastroscopy	n.a.	GASTRO
OtherMedicalImaging	SPECT	n.a.	SPECT	n.a.	SPECT
Electrocardiography	Electrocardiography	n.a.	Electrocardiography	n.a.	ECG
Electrophysiology	SSEP	n.a.	Somatosensory evoked potential	n.a.	SSEP
Electrophysiology	AEP	n.a.	Auditory evoked potential	n.a.	AEP
Electrophysiology	VEP	n.a.	Visual evoked potential	n.a.	VEP
Electrophysiology	BERA	n.a.	Brainstem auditory evoked potential	n.a.	BERA
Electrophysiology	TEOAE	n.a.	Transient evoked otoacoustic emissions	n.a.	TEOAE
Electrophysiology	DPOAE	n.a.	Distorsively produced otoacoustic emissions	n.a.	DPOAE
Electrophysiology	EMG	n.a.	Electromyography	n.a.	EMG
Electrophysiology	ENG	n.a.	Electroneuronography	n.a.	ENG
FunctionTest	CardioRespirogram	n.a.	Cardio-Respirogram	n.a.	CRG
FunctionTest	Spirometry	n.a.	Spirometry	n.a.	SPIRO
FunctionTest	Polysomnography	n.a.	Polysomnography	n.a.	PSG
Council	CouncilGastroenterology	n.a.	Council Gastroenterology	n.a.	COUNG
Council	CouncilPsychiatry	n.a.	Council Psychiatry	n.a.	COUNP
Council	CouncilOtorhinolaryngology	n.a.	Council Otorhinolaryngology (ENT)	n.a.	COUNE
Council	CouncilOphthalmology	n.a.	Council Ophthalmology	n.a.	COUNO
Council	CouncilOrthopedics	n.a.	Council orthopedics	n.a.	COUNOR
Council	CouncilEndocrinology	n.a.	Council Endocrinology	n.a.	COUNEND
Council	CouncilNeurosurgery	n.a.	Council Neurosurgery	n.a.	COUNN
Council	CouncilUrology	n.a.	Council Urology	n.a.	COUNU
Council	CouncilCardiology	n.a.	Council Cardiology	n.a.	COUNC
Council	CouncilOralMaxillofacialSurgery	n.a.	Council Oral and maxillofacial surgery	n.a.	COUNOM
Council	CouncilBariatrics	n.a.	Council Bariatrics	n.a.	COUNB
Council	CouncilDermatology	n.a.	Council Dermatology	n.a.	COUND
Council	CouncilPediatricSurgery	n.a.	Council Pediatric surgery	n.a.	COUNPS
Council	CouncilNeuropediatric	n.a.	Council Neuropediatric	n.a.	COUNNP

## Sheet: analysis
Category	AnalysisType
cMRI	costs
GeneticDiagnostics	costs
MetabolicDiagnostics	costs
Council	quantitative
EEG	quantitative
Electrocardiogram	quantitative
Electrophysiology	quantitative
FunctionTest	quantitative
InpatientStay	duration
LabTest	quantitative
LumbarPuncture	quantitative
OtherMedicalImaging	quantitative

## Sheet: criteria
Category	DiagnosticsNeverthelessAssessedAsRequired	PotentiallyNonRequiredRiagnostics	InBetweenClassificationForDebatableOrUnclearCircumstances
InpatientStay	hospitalization for procedures classified as required (in case of epilepsy this applies to the following cases: medication adjustment or dosing of new medication, during an acute period of seizures, accumulation of seizures, exacerbation of the seizure situation or seizure recurrence, change of the seizure pattern, status epilepticus, West-syndrome), any emergencies or inpatient admission via eme…	inpatient stays in case of isolated developmental delay (developmental delay without acute symptoms like developmental regressions, reduced general condition or newly appeared epileptic symptoms), inpatient stays for non-required cMRI or other diagnostics such as not required lumbal punctures or long-time EEGs, follow-up of known epilepsy with difficult therapy in case of a constant seizure situa…	if more precise circumstances are vague or no precise classification of the diagnostics can be made: inpatient admission for further diagnosis of dystonic movement disorders, suspected syndromal microcephaly in mother, which is also conspicuous both phenotypically and on cMRI
LabTest	laboratory diagnostics associated with a required hospital stay, for standard follow-up checks during outpatient consultations (monitoring of a medicinal intake of anticonvulsants, etc.)	laboratory diagnostics that are associated with a completely not required inpatient stay	if more precise circumstances are vague or no precise classification of the diagnostics can be made, in our cohort: none
MetabolicDiagnostics	basic metabolic standard diagnostics (organic acids, acylcarnitines, amino acid profile) in case of developmental delay with other symptoms indicating an acute event (developmental regression, suspicion of repeated seizures or epileptic events as an expression of acute, emergency condition, in case of suspected child endangerment), in case of strong suspicion of a metabolic disease (e.g. because …	metabolic diagnostics in case of isolated developmental delay with the objective to find a diagnosis in non-acute states (no developmental regression, no reduced general condition), in cases of epilepsy without acute circumstances (e.g. when the epilepsy is stable and known for a long time), not required multiple determinations of the metabolic diagnostics	if more precise circumstances are vague or no precise classification of the diagnostics can be made
LumbalPuncture	emergency diagnostics (to exclude meningitis when typical symptoms occur, in the case of newly occurring seizures or seizure accumulation to exclude a cerebral inflammatory event, in acute states of absence, suspected sepsis or influenza-associated encephalitis), for other reasons (liquor pressure measurement because of papilloedema, clarification of unclear movement disorders, MRI findings led t…	red for motoric development delay without reduced general condition or concomitant circumstances requiring the exclusion of an acute situation, such as meningitis	if more precise circumstances are vague or no precise classification of the diagnostics can be made, in our cohort: none
cMRI	in case of newly occurring epilepsy, acute seizures or suspected epilepsy (to exclude a cerebral haemorrhage, cranial expanding lesion or increased cerebral pressure), if the seizure pattern changes or the findings deteriorate, for a recommended follow-up; in case of developmental delay that occurs together with acute symptoms or suspicious circumstances (developmental regression, clouding of con…	cMRI in cases of isolated developmental delay as part of the syndrome search without acute concomitant circumstances (e.g. to exclude a creatine deficiency syndrome or as additional follow-up with spectroscopy and lactate peak), in the case of epilepsy that has been known for a long time without dynamics and changes in findings, on suspicion of epilepsy or for follow up of pharmacoresistant epile…	if more precise circumstances are vague or no precise classification of the diagnostics can be made: the mother is similarly phenotypically conspicuous as the child and a morphological peculiarity was found in her skull MRI, in case of known and medicated absence epilepsy for 4 years, a delayed development and increasing tic symptoms, in the case of an MRI that was performed at another hospital, …
OtherMedicalImaging	rapid clarification of potential emergencies (sonography of the head for emergency clarification if seizures are suspected), if there is a direct indication for the examination, which is often not or only indirectly related to diagnosing the underlying genetic disease (X-ray of the pelvis in the case of suspected hip joint dysplasia, X-ray in the case of fractures, X-ray of the stomach in the cas…	sonography of the abdomen in suspected syndromal disease without abdominal symptoms or special suspicion	if more precise circumstances are vague or no precise classification of the diagnostics can be made, in our cohort: none
Electrocardiogram	ECG because of cardiac malformations, suspicion of a cardiac etiology of a symptom (after syncope or clouding of consciousness), if relevant for therapy (e.g. before the start of drug therapy with Lacosamid or ACTH), to exclude a Ehlers-Danlos syndrome in case of a specific suspicion	electrocardiograms without a specific indication and without a present emergency situation within the syndrome search, in our cohort: none	if more precise circumstances are vague or no precise classification of the diagnostics can be made, in our cohort: none
EEG	EEG in case of suspected, recurrent or accumulated seizures, unclear episodes of restlessness, in case of a change of an anticonvulsant medication, in case of suspected absences, follow up of a diagnosed epilepsy, after previous EEG deterioration, for differential diagnosis (control in case of morphological abnormalities of the brain, the first EEG in case of NDD to rule out the epileptic etiolog…	more than one EEG to clarify a developmental delay without any symptoms indicating seizures or epilepsy	if more precise circumstances are vague or no precise classification of the diagnostics can be made, in our cohort: none
Elektrophysiology	electrophysiological examinations to detect peripheral conduction disorders or damage to nerves or muscles (EMG/ENG) in our cohort: none	electromyography or electroneurography in case of unclear motoric developmental delay, in case of unclear motor developmental delay, which occurs together with hypotension	if more precise circumstances are vague or no precise classification of the diagnostics can be made, in our cohort: none
FunctionTest	function tests that are carried out on the basis of a specific suspicion, clear symptoms or a therapeutic consequence (cardiorespiratory function diagnostics, polysomnography, pulmonary function test, brainstem evoked response audiometry (BERA) or auditory evoked potentials (AEP) to exclude a hearing impairment, visually evoked cortical potentials (VEP) in case of a suspected fixation disorder, c…	sole clarification of a developmental delay using visually evoked cortical potential and somatosensory evoked potential	if more precise circumstances are vague or no precise classification of the diagnostics can be made, in our cohort: none
Council	ophthalmologist: in case of an ophthalmologic indication (e.g. suspected amaurosis, a stenosis of the lacrimal canalis, to control a missing fixation of the gaze, exotropia, strabismus, macular degeneration, conjunctivitis), otorhinolaryngologist: in case of a suspected hearing loss to exclude a hearing impairment, in case of a special indication (e.g. sleep apnea, cochlear implantation, adenoida…	council to clarify a developmental delay without any special symptoms indicating a visit to a specialist: in our cohort: none	if more precise circumstances are vague or no precise classification of the diagnostics can be made
Human genetic diagnostics	NGS-based diagnostics that led to the final diagnostik	all previously performed human genetic tests, including arrays as confirmatory diagnostics	none
