# Supplementary material for: Exome first approach to reduce diagnostic costs and time – retrospective analysis of 111 individuals with rare neurodevelopmental disorders
Source: Eur J Hum Genet. 2021 Oct 25;30(1):117–25. doi: 10.1038/s41431-021-00981-z (PMC8738730; doi:10.1038/s41431-021-00981-z)
Supplement: Supplementary file 3 — Supplementary File S3 [file 41431_2021_981_MOESM3_ESM.xlsx]

## Sheet: Summary
filename	FileS02.Variants.xlsx
worksheet		description
Summary		this sheet
Variants		compilation and description of the complete individual variants within the cohort of this study
worksheet	row	description
Variants	Variant_ID	identifier for the specific variants in this study
Variants	IndID	identifier for the individual in this study
Variants	DiagnosticKit	diagnostic NGS tool used for the detection of the variant
Variants	Genomic_nomenclature	genomic nomenclatur for the variant in ISCN 2016 notation (for CNVs, complex variants and translocations) and VCF nomenclature (for SNVs and Indels) using Varsome database and Mutalyzer
Variants	Genes	affected gene terms referring to Galaxy
Variants	Transcript	reference sequence for affected genes referring to RefSeq (NCBI)
Variants	cDot	Variant in HGVS notation (DNA) using Varsome database
Variants	pDot	Variant in HGVS notation (protein) using Varsome database
Variants	Classification_verdict	assessment of variant pathogenicity based on ACMG guidelines according to Richards et al. (for SNV, Indel, SmallCNV) and Clin Gen (for LargeCNV) using ClinGen CNV Pathogenicity Calculator
Variants	Classification_rules	scoring criteria with strengths for variant pathogenicity based on ACMG guidelines according to Richards et al. (for SNV, Indel, SmallCNV) and Clin Gen (for LargeCNV) using ClinGen CNV Pathogenicity Calculator
Variants	Variant_type	variant classification according to type of alteration (SmallCNV concerns alterations within a single gene, LargeCNV concerns multiple genes)
Variants	Variant_Validation	variant validation method
Variants	Variant_Zygosity	zygosity of variant
Variants	Variant_Origin	variant origin
Variants	Variant_Inheritance	mendelian inheritance of variant
Variants	Variant_PhenotypeCoverage	indicates whether the variant explains the phenotype of the individual completely (full), only a part of the phenotype (partial) or not at all (no), neuro refers to the focused phenotypes epilepsy and NDD, other stands for a different phenotype of the individual
Variants	ClinVar_VariationID	identifier for the specific variants in ClinVar

## Sheet: variants
Variant_ID	IndID	DiagnosticKit	Genomic_nomenclature	Genes	Transcript	cDot	pDot	Classification_verdict	Classification_rules	Variant_type	Variant_Validation	Variant_Zygosity	Variant_Origin	Variant_Inheritance	Variant_PhenotypeCoverage	ClinVar_VariationID
SNV_001	Ind001	OMIM_v01	chr5-88027698-G-A	MEF2C	NM_001131005.2	c.652C>T	p.(Arg218*)	Likely Pathogenic	PVS1_VeryStrong, PM2_Supporting	SNV	Sanger	heterozygous	maternal	AD	neuro_full	976110_x000D_
SNV_002	Ind002	OMIM_v01	chr6-3225712-T-A	TUBB2B	NM_178012.5	c.611A>T	p.(Asn204Ile)	VUS	PM2_Supporting, PP2_Supporting, PP3_Supporting, PP4_Supporting	SNV	Sanger	heterozygous	maternal	AD	neuro_full	975947
SNV_003	Ind003	OMIM_v01	chr12-49448413-CA-C	KMT2D	NM_003482.4	c.297delT	p.(Ser102Alafs*28)	Pathogenic	PVS1_VeryStrong, PM2_Supporting, PS2_Moderate	SNV	Sanger	heterozygous	de novo	AD	neuro_full	976394
SNV_004	Ind004	Epi_v01	chr22-32272248-C-T	DEPDC5	NM_001136029.3	c.3775C>T	p.(Arg1259*)	Pathogenic	PSV1_VeryStrong, PM2_Supporting, PS4_Supporting	SNV	Sanger	heterozygous	NA	AD	neuro_full	264741
SNV_005	Ind005	OMIM_v01	chr17-73518081-G-T	TSEN54	NM_207346.3	c.919G>T	p.(Ala307Ser)	Pathogenic	PM2_Supporting, PM3_VeryStrong, PP3_Supporting	SNV	Sanger	homozygous	paternal & maternal	AR	neuro_full	2120
SNV_006	Ind006	OMIM_v01	chr12-116413073-CTTCTGTAG-C	MED13L	NM_015335.5	c.5626_5633delCTACAGAA	p.(Leu1876Valfs*32)	Pathogenic	PVS1_VeryStrong, PM2_Supporting, PS2_Moderate	Indel	Sanger	heterozygous	de novo	AD	neuro_full	976118
SNV_007	Ind007	Epi_v01	chr9-130434396-G-A	STXBP1	NM_003165.6	c.1029+1G>A	p.?	Likely Pathogenic	PVS1_Moderate, PS2_Moderate, PM2_Supporting, PS4_Supporting	SNV	Sanger	heterozygous	de novo	AD	neuro_full	870915
SNV_008	Ind008	OMIM_v01	chrX:g.153296420_153297874del[chrX:g.153297922_153297923insCTTTGGC]	MECP2	NM_004992.4	c.112_113insGCCAAAG[c.161_859del]	p.(Glu38Glyfs*9)	Pathogenic	PVS1_VeryStrong, PS2_Strong, PM2_Supporting	complex	MLPA	heterozygous	de novo	XLD	neuro_full	976387
SNV_009	Ind009	OMIM_v01	chr8-61769134-TG-T	CHD7	NM_017780.4	c.7297delG	p.(Val2433Serfs*10)	Pathogenic	PVS1_VeryStrong, PS2_Moderate, PM2_Supporting, PS4_Supporting	SNV	Sanger	heterozygous	de novo	AD	neuro_full	419586
SNV_010	Ind010	OMIM_v01	chr20-31024563-C-T	ASXL1	NM_015338.6	c.4048C>T	p.(Gln1350*)	Pathogenic	PVS1_VeryStrong, PS2_Strong	SNV	Sanger	heterozygous	de novo	AD	neuro_full	976125
SNV_011	Ind011	Epi_v01	chr12-52200120-G-T	SCN8A	NM_014191.4	c.4850G>T	p.(Arg1617Leu)	Pathogenic	PS2_Moderate, PS3_Strong, PM1_Moderate, PM2_Supporting, PM5_Moderate, PP2_Supporting, PP3_Supporting	SNV	Sanger	heterozygous	de novo	AD	neuro_full	976197
SNV_012	Ind012	OMIM_v01	chr15-93540288-CATAAATCT-C	CHD2	NM_001271.4	c.3700_3707delAAATCTAT	p.(Lys1234Profs*5)	Likely Pathogenic	PSV1_VeryStrong, PM2_Supporting	Indel	MLPA	heterozygous	NA	AD	neuro_full	975915
AIF_001	Ind012	OMIM_v01	chr18:g.(48556994_48573289)_(48611412_?)dup, p.?	SMAD4	NM_005359.5	c.(-128+1_-127-1)_(*6575_?)dup	p.?	NA	NA	SmallCNV	MLPA	heterozygous	NA	NA	NA	NA
SNV_013	Ind013	OMIM_v01	chr17-44110799-CAG-C	KANSL1	NM_015443.4	c.2692_2693delCT	p.(Leu898Glufs*5)	Pathogenic	PVS1_VeryStrong, PM2_Supporting, PS2_Supporting	Indel	Sanger	heterozygous	de novo	AD	neuro_full	976379
SNV_014	Ind014	OMIM_v01	chr17-78184679-CG-C	SGSH	NM_000199.5	c.1080delC	p.(Val361Serfs*52)	Pathogenic	PVS1_Strong, PM2_Supporting, PS3_Moderate, PM3_Strong	SNV	Sanger	heterozygous	comp.het_maternal	AR	neuro_full	518268
SNV_015	Ind014	OMIM_v01	chr17-78194112-T-C	SGSH	NM_000199.5	c.1A>G	p.(Met1Val)	Pathogenic	PVS1_Verystrong, PM2_Supporting, PM3_Moderate	SNV	Sanger	heterozygous	comp.het_paternal	AR	neuro_full	552260
SNV_016	Ind015	OMIM_v01	chrX-18627583-A-C	CDKL5	NM_003159.2	c.2047-2A>C	p.0?	Likely Pathogenic	PSV1_VeryStrong, PM2_Supporting	SNV	Sanger	mosaic	postzygotic	XLD	neuro_full	976189
SNV_017	Ind016	OMIM_v01	chr16-57688014-TCCAGGAC-T	ADGRG1	NM_005682.7	c.739_745delCAGGACC	p.(Gln247Cysfs*74)	Pathogenic	PVS1_VeryStrong, PM2_Supporting, PM3_Moderate	Indel	Sanger	homozygous	paternal & maternal	AR	neuro_full	5828
SNV_018	Ind017	OMIM_v01	chr1-46657769-C-T	POMGNT1	NM_017739.4	c.1539+1G>A	p.?	Pathogenic	PVS1_Moderate, PS3_Strong, PM3_Strong, PM2_Supporting	SNV	Sanger	heterozygous	comp.het_maternal	AR	neuro_full	56582
SNV_019	Ind017	OMIM_v01	chr1-46658987-C-T	POMGNT1	NM_017739.4	c.1100G>A	p.(Arg367His)	Likely Pathogenic	PM1_Moderate, PM2_Supporting, PM3_Moderate, PP3_Supporting	SNV	Sanger	heterozygous	comp.het_paternal	AR	neuro_full	997802
SNV_020	Ind018	OMIM_v01	chr14-88417068-G-GT	GALC	NM_000153.4	c.1185dupA	p.(Arg396Thrfs*19)	Likely Pathogenic	PSV1_VeryStrong, PM2_Supporting	SNV	Sanger	hemizygous	comp.het_maternal	AR	neuro_full	976185
SNV_021	Ind018	OMIM_v01	chr14:g.(88429727_88417093)_(88399358_86089631)del	GALC	NM_000153.4	c.(1161+1_1162-1)_(*1718_?)del	p.?	Pathogenic	PSV1_VeryStrong, PM2_Supporting, PM3_Moderate	SmallCNV	MLPA	heterozygous	comp.het_paternal	AR	neuro_full	997812
SNV_022	Ind019	Epi_v01	chr16-162734-A-G	NPRL3	NM_001077350.3	c.434T>C	p.(Leu145Pro)	VUS	PS2_Moderate, PM2_Supporting, PP3_Supporting	SNV	Sanger	heterozygous	de novo	AD	neuro_full	976081
SNV_023	Ind020	OMIM_v01	chrX-48933022-C-T	WDR45	NM_007075.3	c.830+1G>A	p.Leu278*	Pathogenic	PSV1_VeryStrong, PS2_VeryStrong, PM2_Supporting, PS4_Moderate	SNV	Sanger	heterozygous	de novo	XLD	neuro_full	265508
SNV_024	Ind021	OMIM_v01	chrX-77264673-C-G	ATP7A	NM_000052.7	c.1782C>G	p.(Tyr594*)	Pathogenic	PVS1_VeryStrong, PM2_Supporting, PS4_Supporting	SNV	Sanger	hemizygous	maternal	XL	neuro_full	210399
SNV_025	Ind022	OMIM_v01	chr12-49432738-G-A	KMT2D	NM_003482.4	c.8401C>T	p.(Arg2801*)	Pathogenic	PVS1_VeryStrong, PM2_Supporting, PS2_Moderate, PS4_Supporting	SNV	Sanger	heterozygous	de novo	AD	neuro_full	547454
CNV_001	Ind023	OMIM_v01	arr[GRCh37] 22q11.21(18889490_21463730)x1	AIFM3,ARVCF,BCRP2,C22orf39,CCDC188,CDC45,CLDN5,CLTCL1,COMT,CRKL,DGCR10,DGCR11,DGCR2,DGCR5,DGCR6,DGCR6L,DGCR8,DGCR9,ESS2,FAM230B,FAM230F,FAM230G,FAM230H,GGT2,GNB1L,GP1BB,GSC2,HIC2,HIRA,KLHL22,LINC00895,LINC00896,LINC01311,LINC01637,LOC101928824,LOC105372859,LOC105372860,LOC105372861,LOC105372862,LOC105372863,LOC105372864,LOC105372935,LOC105377190,LOC105377191,LOC107985584,LOC107985588,LOC112268289…	NA	NA	NA	Pathogenic	1A(0), 2A(1), 3C(0.9), 4B(0.15), 5A(0.15), Total score=2.2	LargeCNV	MLPA	heterozygous	de novo	AD	neuro_full	997809
SNV_026	Ind024	OMIM_v01	chr16-89348565-CTCTT-C	ANKRD11	NM_013275.6	c.4381_4384delAAGA	p.(Lys1461Glufs*69)	Pathogenic	PSV1_VeryStrong, PM2_Supportive, PS2_Moderate	Indel	Sanger	heterozygous	de novo	AD	neuro_full	976175
SNV_027	Ind025	OMIM_v01	chr14-102493778-G-A	DYNC1H1	NM_001376.5	c.8945G>A	p.(Arg2982His)	VUS	PS2_Moderate, PM2_Supporting, PP2_Supporting, PP3_Supporting	SNV	Sanger	heterozygous	de novo	AD	neuro_full	976130
SNV_028	Ind026	OMIM_v01	chr12-49424696-AG-A	KMT2D	NM_003482.4	c.13650delC	p.(Leu4551Cysfs*2)	Pathogenic	PSV1_VeryStrong, PS2_Moderate, PM2_Supporting	SNV	Sanger	heterozygous	de novo	AD	neuro_full	976072
SNV_029	Ind027	OMIM_v01	chr9-140344111-T-C	NSMF	NM_015537.4	c.1429A>G	p.(Arg477Gly)	VUS	PM2_Supporting, PP3_Supporting	SNV	NA	heterozygous	NA	AD	other_full	976066
CNV_002	Ind027	OMIM_v01	arr[GRCh37] 2q37.2q37.3(237201756_243048760)x1	ACKR3,AGXT,ANKMY1,ANO7,AQP12A,AQP12B,ASB1,ATG4B,BOK,BOK-AS1,CAPN10,CAPN10-DT,COL6A3,COPS8,COPS9,CROCC2,D2HGDH,DTYMK,DUSP28,ERFE,ESPNL,FARP2,GAL3ST2,GPC1,GPR35,HDAC4,HDAC4-AS1,HDLBP,HES6,ILKAP,ING5,IQCA1,KIF1A,KLHL30,LINC01107,LINC01237,LINC01238,LINC01880,LINC01940,LINC02610,LOC100130449,LOC100287387,LOC150935,LOC200772,LOC285095,LOC285097,LOC285191,LOC643387,LOC93463,LRRFIP1,MAB21L4,MGC16025,MIR…	NA	NA	NA	Pathogenic	1A(0), 2A(1), 3C(0.9), 5H(0.3), Total score=2.2	LargeCNV	Array	heterozygous	NA	AD	neuro_full	997810
SNV_030	Ind028	OMIM_v01	chrX-153586548-GCCTGTGCCCGGAGCTCACCGTGAT-G	FLNA	NM_001110556.2	c.4750_4755+18del	p.0?	Pathogenic	PSV1_VeryStrong, PM2_Supporting, PS2_Moderate	Indel	NA	heterozygous	de novo	XL	neuro_full	871720
CNV_003	Ind029	OMIM_v01	arr[GRCh37] 22q13.2(42356886_43684002)x1 dn	A4GALT,ARFGAP3,ATP5MGL,BIK,CYB5R3,CYP2D6,CYP2D7,LINC01315,LOC100506679,LOC101927447,LOC105373051,MCAT,NAGA,NDUFA6,NDUFA6-DT,NFAM1,OGFRP1,PACSIN2,PHETA2,POLDIP3,RNU12,RRP7A,RRP7BP,SCUBE1,SEPTIN3,SERHL,SERHL2,SMDT1,TCF20,TSPO,TTLL1,TTLL12,WBP2NL	NA	NA	NA	Pathogenic	1A(0), 2A(1), 3C(0.9), 4C(0.15), 5A(0.15), Total score=2.2	LargeCNV	MLPA, Array	heterozygous	de novo	AD	neuro_full	997811
SNV_031	Ind030	OMIM_v01	chr3-71064728-CT-C	FOXP1	NM_032682.6	c.945delA	p.(Val316Cysfs*9)	Pathogenic	PSV1_VeryStrong, PS2_Moderate, PM2_Supporting	SNV	Sanger	heterozygous	de novo	AD	neuro_full	975886
CNV_004	Ind031	OMIM_v01	arr[GRCh37] 9q22.32q31.1(97834573_107199088)x1	ALDOB,ALG2,ANKRD18CP,ANKS6,ANP32B,AOPEP,BAAT,CAVIN4,CCDC180,CDC14B,COL15A1,CORO2A,CTSV,CYLC2,ERCC6L2,ERP44,FANCC,FOXE1,GABBR2,GALNT12,GAS2L1P2,GRIN3A,HABP4,HEMGN,HSD17B3,HSD17B3-AS1,INVS,LINC00092,LINC00476,LINC00587,LINC01492,LOC100132781,LOC100507346,LOC101928438,LOC101928523,LOC105376194,LOC158434,LOC158435,LOC286359,LOC441455,MFSD14C,MIR1302-8,MIR23B,MIR24-1,MIR27B,MIR3074,MIR6854,MRPL50,MSAN…	NA	NA	NA	Pathogenic	1A(0), 2A(1), 3C(0.9), 4B(0.15), 5A(0.15), Total score=2.2	LargeCNV	MLPA, Array	heterozygous	de novo	AD	neuro_full	997816
SNV_032	Ind032	OMIM_v01	chr16-68373764-C-T	PRMT7	NM_019023.5	c.820C>T	p.(Arg274*)	Likely Pathogenic	PVS1_VeryStrong, PM2_Supporting	SNV	Sanger	homozygous	paternal & maternal	AR	neuro_full	585047
SNV_033	Ind033	OMIM_v01	chr11-684926-C-G	DEAF1	NM_021008.4	c.842G>C	p.(Cys281Ser)	Likely Pathogenic	PS2_Moderate, PM1_Moderate, PM2_Supporting, PP2_Supporting	SNV	Sanger	heterozygous	de novo	AD	neuro_full	976339
SNV_034	Ind034	OMIM_v01	chr19-13397390-GGC-G	CACNA1A	NM_001127221.2	c.3481_3482delGC	p.(Ala1161Glnfs*55)	Likely Pathogenic	PVS1_VeryStrong, PM2_Supporting	Indel	Sanger	heterozygous	paternal	AD	neuro_full	976340
SNV_035	Ind035	OMIM_v01	chr19-50826942-C-T	KCNC3	NM_004977.3	c.1268G>A	p.(Arg423His)	Pathogenic	PS2_Strong, PS3_Strong, PS4_Moderate, PM2_Supporting	SNV	Sanger	heterozygous	de novo	AD	neuro_full	208671
SNV_036	Ind036	OMIM_v01	chr20-62065216-T-A	KCNQ2	NM_172107.4	c.1064A>T	p.(Asp355Val)	Likely Pathogenic	PM1_Strong, PM2_Supporting, PP2_Supporting, PP3_Supporting	SNV	Sanger	heterozygous	maternal	AD	neuro_full	976159
SNV_037	Ind037	OMIM_v01	chr16:g.(28498776_28497972)_(28497667_28495440)del	CLN3	NM_000086.2	c.(460+1_461-1)_(677+1_678-1)del	p.0?_x000D_	Pathogenic	PVS1_Strong, PM2_Supporting, PM3_Moderate	SmallCNV	NA	homozygous	paternal & maternal	AR	neuro_full	997815
CNV_005	Ind037	OMIM_v01	arr[GRCh37] 16p13.11(15126890_16293190)x3	ABCC1,ABCC6,BMERB1,FOPNL,LOC100505915,MARF1,MIR3180-4,MIR484,MIR6506,MIR6511B2,MPV17L,MYH11,NDE1,NPIPA5,NTAN1,PDXDC1,PKD1P6-NPIPP1,RRN3	NA	NA	NA	Pathogenic	1A(0), 2A(1), 3A(0), 4M(0.3), 5C(-0.15), Total score=1.15	LargeCNV	qPCR	heterozygous	paternal	AD	neuro_no	997965
SNV_038	Ind038	OMIM_v01	chr16-29825015-G-GC	PRRT2	NM_001256442.2	c.649dupC	p.(Arg217Profs*8)	Pathogenic	PSV1_VeryStrong, PM2_Supporting, PS4_Moderate	SNV	Sanger	heterozygous	paternal	AD	neuro_full	65758
CNV_006	Ind039	OMIM_v01	arr[GRCh37] 14q12(27450705_31529481)x3	AP4S1,COCH,FOXG1,FOXG1-AS1,G2E3,G2E3-AS1,LINC00645,LINC01551,LINC02282,LOC100506071,LOC728755,MIR3171,MIR624,PRKD1,SCFD1,STRN3	NA	NA	NA	Pathogenic	1A(0), 2A(1), 3A(0), 4E(0.1), 5F(0), Total score=1.1	LargeCNV	MLPA	heterozygous	NA	AD	neuro_full	997966
SNV_039	Ind040	OMIM_v01	chr19-13135994-G-T	NFIX	NM_001271043.2	c.211G>T	p.(Glu71*)	Pathogenic	PSV1_VeryStrong, PM2_Supporting, PS4_Moderate	SNV	Sanger	heterozygous	de novo	AD	neuro_full	976042
SNV_040	Ind041	OMIM_v01	chr7-66459197-A-G	SBDS	NM_016038.4	c.258+2T>C	p.0?	Pathogenic	PSV1_VeryStrong, PM2_Supporting, PM3_VeryStrong, PS3_Moderate	SNV	Sanger	heterozygous	comp.het_maternal	AR	neuro_full	3196
SNV_041	Ind041	OMIM_v01	chr7-66459273-T-A	SBDS	NM_016038.4	c.184A>T	p.(Lys62*)	Pathogenic	PSV1_VeryStrong, PM2_Supporting, PS3_Moderate, PM3_Moderate	SNV	Sanger	heterozygous	comp.het_paternal	AR	neuro_partial	449095
SNV_042	Ind042	OMIM_v01_flex	chr20-62071025-G-A	KCNQ2	NM_172107.4	c.853C>T	p.(Pro285Ser)	Likely Pathogenic	PS2_Moderate, PM2_Supporting, PM5_Moderate, PP2_Supporting, PP3_Supporting	SNV	Sanger	heterozygous	de novo	AD	neuro_full	975869
SNV_043	Ind043	OMIM_v01_flex	chr19-12760746-G-A	MAN2B1	NM_000528.4	c.2248C>T	p.(Arg750Trp)	Pathogenic	PM2_Supporting, PM3_VeryStrong, PS3_Moderate, PP3_Supporting	SNV	Sanger	homozygous	paternal & maternal	AR	neuro_full	1687
SNV_044	Ind044	OMIM_v01_flex	chrX-153599474-T-TTC	FLNA	NM_001110556.2	c.138_139dupGA	p.(Asn47Argfs*12)	Pathogenic	PSV1_VeryStrong, PM2_Supporting, PP4_Supporting	Indel	Sanger	mosaic	postzygotic	AD	neuro_full	976300
CNV_007	Ind045	OMIM_v01_flex	arr[GRCh37] 15q11.1q11.2(20612840_23272733)x1	CXADRP2,CYFIP1,FAM30C,GOLGA6L1,GOLGA6L6,GOLGA8CP,GOLGA8DP,GOLGA8IP,HERC2P3,IGHV1OR15-1,IGHV1OR15-3,LINC01193,LINC02203,LOC101927079,LOC283683,LOC646214,MIR1268A,MIR3118-2,MIR4509-1,MIR5701-1,NBEAP1,NF1P2,NIPA1,NIPA2,OR4M2,OR4N3P,OR4N4,POTEB,POTEB2,REREP3,TUBGCP5,WHAMMP3	NA	NA	NA	Pathogenic	1A(0), 2A(1), 3C(0.9), 4E(0.1), 5F(0), Total score=2	LargeCNV	Array	heterozygous	NA	AD	neuro_full	997814
SNV_045	Ind046	OMIM_v01_flex	chrX-153669509-CG-C	GDI1	NM_001493.3	c.788delG	p.(Gly263Alafs*6)	Likely Pathogenic	PSV1_VeryStrong, PM2_Supporting	SNV	Sanger	hemizygous	maternal	XLD	neuro_full	976035
SNV_046	Ind047	OMIM_v01_flex	chrX-153296141-CG-C	MECP2	NM_001110792.2	c.1173delC	p.(Val392Cysfs*29)	Likely Pathogenic	PSV1_Strong, PS4_Supporting, PM2_Supporting	SNV	Sanger	hemizygous	maternal	XLR	neuro_full	536579
SNV_047	Ind048	OMIM_v01_flex	chr7-95813688-G-A	SLC25A13	NM_014251.3	c.1078C>T	p.(Arg360*)	Likely Pathogenic	PSV1_VeryStrong, PM2_Supporting	SNV	Sanger	homozygous	paternal & maternal	AR	neuro_partial	21508
SNV_048	Ind048	OMIM_v01_flex	chr17-78083753-A-G	GAA	NM_000152.5	c.1336A>G	p.(Ile446Val)	VUS	PM2_Supporting, PM3_Supporting, PP3_Supporting	SNV	Sanger	homozygous	paternal & maternal	AR	other_full	982775
SNV_049	Ind049	OMIM_v01_flex	chr16-9928084-G-C	GRIN2A	NM_000833.5	c.1655C>G	p.(Pro552Arg)	Pathogenic	PS1_Strong, PS2_Strong, PM1_Moderate, PM2_Supporting, PP3_Supporting	SNV	Sanger	heterozygous	de novo	AD	neuro_full	39663
SNV_050	Ind050	OMIM_v01_flex	chrX-110928268-A-G	ALG13	NM_001099922.3	c.320A>G	p.(Asn107Ser)	Pathogenic	PS2_VeryStrong, PS4_Moderate, PM2_Supporting	SNV	Sanger	heterozygous	de novo	XL	neuro_full	66086
SNV_051	Ind051	OMIM_v01_flex	chr17-7806609-G-A	CHD3	NM_001005271.3	c.3692G>A	p.(Arg1231Gln)	Pathogenic	PS2_VeryStrong, PS4_Moderate, PM1_Supporting, PM2_Supporting, PP3_Supporting, PP2_Supporting	SNV	Sanger	heterozygous	de novo	AD	neuro_full	549743
AIF_002	Ind051	OMIM_v01_flex	chr17-41258489-TC-T	BRCA1	NM_007300.4	c.195delG	p.(Asn66Metfs*3)	Pathogenic	PVS1_VeryStrong, PS4_Moderate, PM2_Supporting	SNV	Sanger	heterozygous	NA	AD	NA	54414
SNV_052	Ind052	OMIM_v01_flex	chr11-6413037-G-A	SMPD1	NM_000543.5	c.742G>A	p.(Glu248Lys)	Likely Pathogenic	PM1_Moderate, PM2_Supporting, PM3_Moderate, PP3_Supporting	SNV	Sanger	homozygous	paternal & maternal	AR	neuro_full	496823
SNV_053	Ind053	TrioWES_BGI_59M	chr9-14150161-CAG-C	NFIB	NM_001190737.2	c.787_788delCT	p.(Leu263Valfs*16)	Pathogenic	PSV1_VeryStrong, PS2_Moderate, PM2_Supporting	Indel	NA	heterozygous	de novo	AD	neuro_full	976401
SNV_054	Ind054	TrioWES_Agilent_v6	chr1-1737951-C-T	GNB1	NM_002074.5	c.230G>A	p.(Gly77Asp)	Likely Pathogenic	PS2_Moderate, PS4_Supporting, PM2_Supporting, PM5_Moderate, PP2_Supporting, PP3_Supporting	SNV	Sanger	heterozygous	de novo	AD	neuro_full	985590
SNV_055	Ind054	TrioWES_Agilent_v6	chr12-49360230-G-GC	WNT10B	NM_003394.4	c.817dupG	p.(Ala273Glyfs*14)	VUS	PVS1_Strong, PM2_Supporting	SNV	Sanger	heterozygous	maternal	AD	other_full	634647
SNV_056	Ind055	TrioWES_Agilent	chr16-67650719-C-T	CTCF	NM_001191022.2	c.40C>T	p.(Arg14Cys)	Likely Pathogenic	PS2_Moderate, PS4_Moderate, PP3_Supporting, PP2_Supporting	SNV	Sanger	heterozygous	de novo	AD	neuro_full	429261
SNV_057	Ind056	TrioWES_Agilent_v6	chr6-157100301-CG-C	ARID1B	NM_017519.3	c.1492delG	p.(Ala498Profs*15)	Pathogenic	PVS1_VeryStrong, PS2_Moderate, PM2_Supporting	SNV	Sanger	heterozygous	de novo	AD	neuro_full	817086
SNV_058	Ind057	TrioWES_Agilent_v6	chr1-112524480-C-T	KCND3	NM_004980.5	c.869G>A	p.(Arg290Gln)	NA	NA	SNV	Sanger	heterozygous	de novo	AD	neuro_full	976123
SNV_059	Ind058	TrioWES_Agilent	chr22-50962423-C-T	SCO2	NM_001169109.1	c.418G>A	p.(Glu140Lys)	Pathogenic	PM2_Supporting, PM3_VeryStrong, PP3_Supporting	SNV	Sanger	homozygous	paternal & maternal	AR	neuro_full	5681
SNV_060	Ind059	TrioWES_BGI_59M	chr2-197106886-C-T	HECW2	NM_020760.4	c.3572G>A	p.(Arg1191Gln)	Pathogenic	PS2_VeryStrong, PS4_Moderate, PM2_Supporting, PP2_Supporting, PP3_Supporting	SNV	Sanger	heterozygous	de novo	AD	neuro_full	242317
SNV_061	Ind060	TrioWES_BGI_59M	chr18-31323756-C-G	ASXL3	NM_030632.3	c.3944C>G	p.(Ser1315*)	Pathogenic	PVS1_VeryStrong, PM2_Supporting, PS2_Moderate	SNV	Sanger	heterozygous	de novo	AD	neuro_full	976381
SNV_062	Ind061	TrioWES_BGI_59M	chrX-41205620-A-C	DDX3X	NM_001193416.3	c.1454A>C	p.(His485Pro)	Likely Pathogenic	PS2_Moderate, PM1_Moderate, PM2_Supporting, PP3_Supporting	SNV	Sanger	heterozygous	de novo	AD	neuro_full	976421
AIF_003	Ind061	TrioWES_BGI_59M	chr2-21229160-C-T	APOB	NM_000384.3	c.10580G>A	p.(Arg3527Gln)	Pathogenic	PS3_Strong, PS4_Moderate, PM2_Supporting, PM5_Moderate, PP3_Supporting	SNV	Sanger	heterozygous	paternal	AD	NA	17890
SNV_063	Ind062	QuattroWES_BGI_59M	chrX-10163077-AG-A	CLCN4	NM_001256944.1	c.91delG	p.(Asp31Thrfs*16)	Likely Pathogenic	PSV1_VeryStrong, PM2_Supporting	SNV	Sanger	hemizygous	maternal	XLD	neuro_full	976142
SNV_064	Ind063	OMIM_v01_flex	chr9-135796755-AG-A	TSC1	NM_000368.5	c.731delC	p.(Pro244Leufs*7)	Pathogenic	PSV1_VeryStrong, PM2_Supporting, PS2_Moderate	SNV	Sanger	heterozygous	de novo	AD	neuro_full	975972
CNV_008	Ind064	OMIM_v01_flex	arr[GRCh37] 22q11.21(18886915_21463730)x1	AIFM3,ARVCF,BCRP2,C22orf39,CCDC188,CDC45,CLDN5,CLTCL1,COMT,CRKL,DGCR10,DGCR11,DGCR2,DGCR5,DGCR6,DGCR6L,DGCR8,DGCR9,ESS2,FAM230A,FAM230G,FAM230J,GGTLC3,GNB1L,GP1BB,GSC2,HIRA,KLHL22,LINC00895,LINC00896,LINC01311,LINC01637,LOC284865,LRRC74B,LZTR1,MED15,MIR1286,MIR1306,MIR185,MIR3618,MIR4761,MIR649,MIR6816,MRPL40,P2RX6,P2RX6P,PI4KA,PI4KAP1,POM121L4P,PRODH,RANBP1,RIMBP3,RTL10,RTN4R,SCARF2,SEPT5-GP1BB,…	NA	NA	NA	Pathogenic	1A(0), 2A(1), 3C(0.9), 4B(0.15), 5A(0.15), Total score=2.2	LargeCNV	MLPA, Array	heterozygous	de novo	AD	neuro_full	997813
CNV_009	Ind065	OMIM_v01_flex	arr[GRCh37] 2q11.1q11.2(96737083_98193473)x1	ADRA2B,ANKRD23,ANKRD36,ANKRD36B,ANKRD39,ARID5A,ASTL,CIAO1,CNNM3,CNNM3-DT,CNNM4,DUSP2,FAHD2B,FAM178B,FER1L5,ITPRIPL1,KANSL3,LMAN2L,LOC100506076,LOC101927053,LOC105373496,MIR3127,NCAPH,NEURL3,SEMA4C,SNORA112,SNRNP200,STARD7,STARD7-AS1,TMEM127	NA	NA	NA	Pathogenic	1A(0), 2A(1), 3A(0), 4M(0.3), 5F(0), Total score=1.3	LargeCNV	Array, qPCR	heterozygous	NA	AD	neuro_full	997821
CNV_010	Ind066	OMIM_v01_flex	arr[GRCh37] 16p13.11(14968859_16363239)x1 mat	ABCC1,ABCC6,BMERB1,FOPNL,LOC100288162,LOC100505915,MARF1,MIR1972-1,MIR3179-1,MIR3180-1,MIR3180-4,MIR3670-1,MIR484,MIR6506,MIR6511A1,MIR6511B2,MIR6770-1,MPV17L,MYH11,NDE1,NOMO1,NOMO3,NPIPA1,NPIPA5,NTAN1,PDXDC1,PKD1P3-NPIPA1,PKD1P6-NPIPP1,RRN3	NA	NA	NA	Pathogenic	1A(0), 2A(1), 3A(0), 5H(0.3), Total score=1.3	LargeCNV	MLPA, Array	heterozygous	maternal	AD	neuro_full	997820
SNV_065	Ind067	OMIM_v01_flex	chr2-200213874-GTT-G	SATB2	NM_001172509.2	c.721_722delAA	p.(Asn241Profs*62)	Pathogenic	PSV1_VeryStrong, PM2_Supporting, PS2_Moderate	Indel	Sanger	heterozygous	de novo	AD	neuro_full	976026
SNV_066	Ind068	OMIM_v01_flex	chr16-29825015-G-GC	PRRT2	NM_145239.3	c.649dupC	p.(Arg217Profs*8)	Pathogenic	PSV1_VeryStrong, PM2_Supporting, PS4_Moderate	SNV	Sanger	heterozygous	maternal	AD	neuro_full	65758
SNV_067	Ind069	OMIM_v01_flex	chr2-166852505-T-C	SCN1A	NM_001165963.4	c.4581+18A>G	p.?	VUS	PS2_Moderate, PM2_Supporting, PP3_Supporting	SNV	Sanger	heterozygous	de novo	AD	neuro_full	975975
SNV_068	Ind070	Exom_Twist_flex	chr6-3155143-C-G	TUBB2A	NM_001069.3	c.292G>C	p.(Gly98Arg)	Likely Pathogenic	PS2_Moderate, PS4_Moderate, PM2_Supporting, PP2_Supporting, PP3_Supporting	SNV	Sanger	heterozygous	de novo	AD	neuro_full	975997
SNV_069	Ind071	OMIM_v01_flex	chr1-43395588-C-T	SLC2A1	NM_006516.4	c.635G>A	p.(Arg212His)	Likely Pathogenic	PS4_Moderate, PM1_Moderate, PM2_Supporting, PP3_Supporting	SNV	Sanger	heterozygous	NA	AD	neuro_full	265386
SNV_070	Ind072	OMIM_v01_flex	chr16-3779446-G-A	CREBBP	NM_004380.3	c.5602C>T	p.(Arg1868Trp)	Pathogenic	PS2_Strong, PM1_Strong, PM2_Supporting, PP2_Supporting, PP3_Supporting	SNV	Sanger	heterozygous	NA	AD	neuro_full	265346
CNV_011	Ind073	OMIM_v01_flex	arr[GRCh37] 22q13.2q13.33(42333802_51195728)x1	A4GALT,ACR,ADM2,ALG12,ARFGAP3,ARHGAP8,ARSA,ATP5MGL,ATXN10,BIK,BRD1,C22orf34,CDPF1,CELSR1,CENPM,CERK,CHKB,CHKB-CPT1B,CHKB-DT,CPT1B,CRELD2,CYB5R3,CYP2D6,CYP2D7,DENND6B,EFCAB6,EFCAB6-AS1,FAM118A,FBLN1,GRAMD4,GTSE1,GTSE1-DT,HDAC10,IL17REL,KIAA0930,KLHDC7B,LINC00207,LINC00229,LINC00634,LINC00898,LINC00899,LINC01310,LINC01315,LINC01589,LINC01639,LINC01644,LINC01656,LMF2,LOC100506679,LOC101927447,LOC101…	NA	NA	NA	Pathogenic	1A(0), 2A(1), 3C(0.9), 4E(0.1), 5F(0), Total score=2	LargeCNV	Array	heterozygous	NA	AD	neuro_full	997819
SNV_071	Ind074	OMIM_v01_flex	chr16-89350771-CTTTG-C	ANKRD11	NM_001256182.2	c.2175_2178delCAAA	p.(Asn725Lysfs*23)	Pathogenic	PSV1_VeryStrong, PS2_Strong, PM2_Supporting, PS4_Moderate	Indel	RT-PCR	heterozygous	de novo	AD	neuro_full	265689
SNV_072	Ind074	OMIM_v01_flex	chr10-103534675-G-C	FGF8	NM_033163.5	c.157-6C>G	p.?	VUS	PM2_Supporting, PP3_Supporting	SNV	Sanger	heterozygous	paternal	AD	other_partial	983051
CNV_012	Ind075	OMIM_v01_flex	arr[GRCh37] 22q11.23(23699269_24992266)x3	ADORA2A,ADORA2A-AS1,C22orf15,CABIN1,CES5AP1,CHCHD10,DDT,DDTL,DERL3,DRICH1,FAM230I,GGT1,GGT5,GSTT1,GSTT1-AS1,GSTT2,GSTT2B,GSTT4,GSTTP2,GUCD1,GUSBP11,IGLL1,LINC01659,LRRC75B,MIF,MIF-AS1,MMP11,PCAT14,POM121L9P,RGL4,SLC2A11,SMARCB1,SNRPD3,SPECC1L,SPECC1L-ADORA2A,SUSD2,UPB1,VPREB3,ZDHHC8P1,ZNF70	NA	NA	NA	Pathogenic	1A(0), 2A(1), 3A(0), 4K(-0.15), 4M(0.45), 5C(-0.15), Total score=1.15	LargeCNV	MLPA, Array	heterozygous	maternal	AD	neuro_partial	997818
AIF_004	Ind076	Exom_Twist_flex	chr11-47364269-C-T	MYBPC3	NM_000256.3	c.1484G>A	p.(Arg495Gln)	Pathogenic	PS1_Strong, PS4_Moderate, PM2_Supporting, PP1_Moderate, PP3_Supporting	SNV	Sanger	heterozygous	maternal	AD	NA	164113
CNV_013	Ind076	Exom_Twist_flex	arr[GRCh37] 15q24.2(75596353_76103430)x1	COMMD4,CSPG4,DNM1P35,IMP3,MAN2C1,MIR4313,MIR631,NEIL1,ODF3L1,PTPN9,SIN3A,SNUPN,SNX33	NA	NA	NA	Pathogenic	1A(0), 2A(1), 3A(0), 4C(0.15), 5A(0.15), Total score=1.3	LargeCNV	Array, qPCR	heterozygous	de novo	AD	neuro_no	997817
SNV_073	Ind077	Exom_Twist_flex	chr13-35751241-G-C	NBEA	NM_015678.5	c.4662+1G>C	p.Thr1519_Val1554del	VUS	PVS1_Moderate, PS2_Moderate, PM2_Supporting	SNV	Sanger	heterozygous	de novo	AD	neuro_full	976285
SNV_074	Ind078	Exom_BGI_59M	chr7:g.(69900768_70163554)_(70163607_70227855)del	AUTS2	NM_015570.3	c.(690+1_691-1)_(742+1_743-1)del	p.0?	Pathogenic	PVS1_VeryStrong, PS2_Moderate, PM2_Supporting	SmallCNV	qPCR	heterozygous	de novo	AD	neuro_full	997828
SNV_075	Ind079	Exom_Twist_flex	chrX-40993977-G-C	USP9X	NM_001039590.3	c.323-1G>C	p.?	Likely Pathogenic	PVS1_VeryStrong, PM2_Supporting	SNV	Sanger	heterozygous	NA	XLD	neuro_full	976276
SNV_076	Ind080	Exom_Twist_RefSeq_Twist	chrX-153197564-G-A	NAA10	NM_003491.4	c.346C>T	p.(Arg116Trp)	Pathogenic	PS3_Strong, PS4_Moderate, PM1_Moderate, PM2_Supporting, PP2_Supporting	SNV	Sanger	hemizygous	maternal	XL	neuro_full	139644
CNV_014	Ind081	Exom_Twist_flex	arr[GRCh37] 22q11.21(18886915_21461017)x3	AIFM3,ARVCF,BCRP2,C22orf39,CCDC188,CDC45,CLDN5,CLTCL1,COMT,CRKL,DGCR10,DGCR11,DGCR2,DGCR5,DGCR6,DGCR6L,DGCR8,DGCR9,ESS2,FAM230A,FAM230G,FAM230J,GGTLC3,GNB1L,GP1BB,GSC2,HIRA,KLHL22,LINC00895,LINC00896,LINC01311,LINC01637,LOC284865,LRRC74B,LZTR1,MED15,MIR1286,MIR1306,MIR185,MIR3618,MIR4761,MIR649,MIR6816,MRPL40,P2RX6,P2RX6P,PI4KA,PI4KAP1,POM121L4P,PRODH,RANBP1,RIMBP3,RTL10,RTN4R,SCARF2,SEPT5-GP1BB,…	NA	NA	NA	Pathogenic	1A(0), 2A(1), 3B(0.45), 4E(0.1), 5H(0.3), Total score=1.85	LargeCNV	Array	heterozygous	NA	AD	neuro_full	997967
SNV_077	Ind082	OMIM_v01_flex	chr16:g.(?_10273958)_(10273855_10032406)del	GRIN2A	NM_000833.3	c.(?_-310-1)_(414+1_415-1)del	p.0	Likely Pathogenic	PVS1_VeryStrong, PM2_Supporting	SmallCNV	Array, MLPA	heterozygous	maternal	AD	neuro_full	998168
SNV_078	Ind083	Exom_Twist_RefSeq_Twist	chr14-102461023-A-G	DYNC1H1	NM_001376.5	c.3170A>G	p.(Tyr1057Cys)	Likely Pathogenic	PS2_Strong, PM2_Supporting, PP3_Supporting, PP2_Supporting	SNV	Sanger	heterozygous	de novo	AD	neuro_full	873447
SNV_079	Ind084	OMIM_v01_flex	chr6-33405928-C-CTATA	SYNGAP1	NM_006772.3	c.1249_1252dupTATA	p.(Lys418Ilefs*56)	Likely Pathogenic	PVS1_VeryStrong, PM2_Supporting	Indel	NA	heterozygous	NA	AD	neuro_full	976266
SNV_080	Ind085	OMIM_v01_flex	chr17-78188920-G-T	SGSH	NM_000199.5	c.267C>A	p.(Tyr89*)	Pathogenic	PSV1_VeryStrong, PM2_Supporting, PP4_Supporting	SNV	Sanger	heterozygous	NA	AR	neuro_full	983123
SNV_081	Ind085	OMIM_v01_flex	chr17-78188504-G-A	SGSH	NM_000199.5	c.416C>T	p.(Thr139Met)	Likely Pathogenic	PM2_Supporting, PM3_Strong, PP3_Supporting, PP4_Supporting	SNV	Sanger	heterozygous	NA	AR	neuro_full	551670
SNV_082	Ind086	OMIM_v01_flex	chr11-6412797-G-A	SMPD1	NM_000543.5	c.502G>A	p.(Gly168Arg)	Likely Pathogenic	PM1_Moderate, PM2_Supporting, PM3_Moderate, PP3_Supporting	SNV	Sanger	heterozygous	comp.het_paternal	AR	neuro_full	982662
SNV_083	Ind086	OMIM_v01_flex	chr11-6413054-C-A	SMPD1	NM_000543.5	c.759C>A	p.(Asp253Glu)	Pathogenic	PS3_Strong, PM1_Moderate, PM3_Moderate, PM2_Supporting, PP3_Supporting	SNV	Sanger	heterozygous	comp.het_maternal	AR	neuro_full	997803
SNV_084	Ind087	OMIM_v01	chrX-153002701-T-A	ABCD1	NM_000033.4	c.1484T>A	p.(Ile495Asn)	Likely Pathogenic	PS3_Strong, PM1_Moderate, PM2_Supporting, PP3_Supporting	SNV	Sanger	hemizygous	maternal	XLR	neuro_full	976237
CNV_015	Ind088	Exom_Twist_RefSeq_Twist	seq[GRCh37] 12q24.21q24.22(116399021_117923546)x1	C12orf49,FBXO21,FBXW8,HRK,KSR2,LINC00173,LOC100506551,MAP1LC3B2,MED13L,MIR4472-2,MIR620,NOS1,RNFT2,TESC,TESC-AS1	NA	NA	NA	Pathogenic	1A(0), 2A(1), 3A(0), 4B(0.3), 5A(0.3), Total score=1.6	LargeCNV	NA	heterozygous	de novo	AD	neuro_full	997829
SNV_085	Ind089	Exom_Twist_RefSeq_Twist	chr14-88411981-G-A	GALC	NM_000153.4	c.1586C>T	p.(Thr529Met)	Pathogenic	PM2_Supporting, PS3_Strong, PM3_VeryStrong, PP3_Supporting, PP4_Supporting	SNV	Sanger	hemizygous	comp.het_maternal	AR	neuro_full	370073
SNV_086	Ind089	Exom_Twist_RefSeq_Twist	chr14:g.(88429727_88417093)_(88399358_86089631)del	GALC	NM_000153.3	c.(1161+1_1162-1)_(*1718_?)del	p.?_x000D_ _x000D_	Pathogenic	PSV1_VeryStrong, PM2_Supporting, PM3_Moderate, PP4_Supporting	SmallCNV	MLPA	heterozygous	comp.het_paternal	AR	neuro_full	997827
CNV_016	Ind090	Exom_Twist_RefSeq_Twist	arr[GRCh37] 9q34.3(139764148_141066491)x1	ABCA2,ANAPC2,ARRDC1,ARRDC1-AS1,C8G,C9orf139,CACNA1B,CLIC3,CYSRT1,DPH7,DPP7,EHMT1,ENTPD2,ENTPD8,EXD3,FAM166A,FBXW5,FUT7,GRIN1,LCN12,LCNL1,LINC02692,LOC100133077,LOC101928786,LOC105376331,LOC651337,LRRC26,MAN1B1,MAN1B1-DT,MIR3621,MIR4479,MIR602,MIR7114,MRPL41,NDOR1,NELFB,NOXA1,NPDC1,NRARP,NSMF,PAXX,PNPLA7,PTGDS,RNF208,RNF224,SAPCD2,SLC34A3,SSNA1,STPG3,STPG3-AS1,TMEM203,TMEM210,TOR4A,TPRN,TRAF2,TUBB…	NA	NA	NA	Pathogenic	1A(0), 2A(1), 3C(0.9), 4B(0.3), 5A(0.3), Total score=2.5	LargeCNV	Array	heterozygous	de novo	AD	neuro_full	997822
SNV_087	Ind091	Exom_Twist_RefSeq_Twist	chr12-23696157-T-A	SOX5	NM_006940.6	c.1759A>T	p.(Ser587Cys)	Likely Pathogenic	PS2_Moderate, PM1_Moderate, PM2_Supporting, PP3_Supporting	SNV	Sanger	heterozygous	de novo	AD	neuro_full	982856
SNV_088	Ind092	Exom_Twist_RefSeq_Twist	chr3-71026147-T-C	FOXP1	NM_001244810.2	c.1475A>G	p.(Tyr492Cys)	Likely Pathogenic	PS2_Moderate, PM1_Moderate, PM2_Supporting, PP3_Supporting	SNV	Sanger	heterozygous	de novo	AD	neuro_full	976000
SNV_089	Ind093	Exom_Twist_RefSeq_Twist	chr6-79680593-G-A	PHIP	NM_017934.7	c.2902C>T	p.(Arg968*)	Pathogenic	PVS1_VeryStrong, PS2_Moderate	SNV	Sanger	heterozygous	de novo	AD	neuro_full	523846
SNV_090	Ind094	Exom_BGI_59M	chr1-153789853-G-A	GATAD2B	NM_020699.4	c.895C>T	p.(Gln299*)	Pathogenic	PVS1_VeryStrong, PM2_Supporting, PS2_Moderate	SNV	Sanger	heterozygous	de novo	AD	neuro_full	982995
SNV_091	Ind095	Exom_Twist_RefSeq_Twist	chr2-166226695-T-TG	SCN2A	NM_001040142.2	c.3736dupG	p.(Asp1246Glyfs*38)	Pathogenic	PVS1_VeryStrong, PM2_Supporting, PS2_Moderate	SNV	Sanger	heterozygous	de novo	AD	neuro_full	982645
SNV_092	Ind096	Exom_Twist_RefSeq_Twist	chrX-73963268-TC-T	NEXMIF	NM_001008537.3	c.1123delG	p.(Glu375Argfs*21)	Likely Pathogenic	PVS1_VeryStrong, PM2_Supporting	SNV	Sanger	heterozygous	NA	XLD	neuro_full	280599
SNV_093	Ind097	Exom_Twist_RefSeq_Twist	chrX:g.153296044_153303808del	MECP2	NM_004992.4	c.(27-5800_1235)del	p.0?	Likely Pathogenic	PSV1_VeryStrong, PM2_Supporting	SmallCNV	NA	heterozygous	NA	AD	neuro_full	997823
SNV_094	Ind098	Exom_Twist_RefSeq_Twist	chr19-18273784-G-A	PIK3R2	NM_005027.4	c.1117G>A	p.(Gly373Arg)	Pathogenic	PS3_Strong, PS4_Moderate, PM1_Moderate, PS2_Supporting, PP3_Supporting	SNV	Sanger	heterozygous	de novo	AD	neuro_full	39808
SNV_095	Ind099	Exom_BGI_59M	chrX-133549118-G-C	PHF6	NM_001015877.2	c.802G>C	p.(Val268Leu)	Likely Pathogenic	PS2_Moderate, PM2_Supporting, PM5_Supporting, PP2_Supporting, PP3_Supporting	SNV	Sanger	heterozygous	de novo	XLR	neuro_full	983069
SNV_096	Ind100	Exom_Twist_RefSeq_Twist	chrX:g.(119691778_119681095)_(119660616_?)del	CUL4B	NM_003588.3	c.(726+1_727-1)_(2742_?)del	p.?	Likely Pathogenic	PVS1_VeryStrong, PM2_Supporting	SmallCNV	NA	hemizygous	NA	XLR	neuro_full	997964
SNV_097	Ind101	Exom_Twist_RefSeq_Twist	chr12-116413346-G-T	MED13L	NM_015335.5	c.5562C>A	p.(Cys1854*)	Pathogenic	PVS1_VeryStrong, PM2_Supporting, PS2_Moderate	SNV	Sanger	heterozygous	de novo	AD	neuro_full	982756
SNV_098	Ind102	OMIM_v01_flex	chr6-157454179-CAAAG-C	ARID1B	NM_017519.3	c.2603_2606delGAAA	p.(Arg868Thrfs*46)	Likely Pathogenic	PVS1_VeryStrong, PM2_Supporting	Indel	NA	heterozygous	NA	AD	neuro_full	426580
SNV_099	Ind103	OMIM_v01_flex	chr16-78143686-G-T	WWOX	NM_016373.4	c.184G>T	p.(Gly62*)	Pathogenic	PSV1_VeryStrong, PM2_Supporting, PM3_Moderate	SNV	Sanger	heterozygous	comp.het_paternal	AR	neuro_full	976436
SNV_100	Ind103	OMIM_v01_flex	chr16:g.(78149052_78198079)_(78198187_78420756)del	WWOX	NM_016373.3	c.(409+1_410-1)_(516+1_517-1)del	p.0?	Pathogenic	PSV1_VeryStrong, PM2_Supporting, PM3_Moderate	SmallCNV	MLPA	heterozygous	comp.het_maternal	AR	neuro_full	997824
SNV_101	Ind104	Exom_Twist_RefSeq_Twist	chr20-47991180-C-T	KCNB1	NM_004975.4	c.917G>A	p.(Arg306His)	Likely Pathogenic	PM2_Supporting, PM5_Moderate, PM1_Moderate, PP3_Supporting	SNV	Sanger	heterozygous	NA	AD	neuro_full	982573
SNV_102	Ind105	OMIM_v01_flex	chrX-53224139-G-A	KDM5C	NM_004187.5	c.3412C>T	p.(Gln1138*)_x000D_	Likely Pathogenic	PVS1_VeryStrong, PM2_Supporting	SNV	Sanger	hemizygous	NA	XLR	neuro_full	982745
CNV_017	Ind106	Exom_Twist_RefSeq_Twist	46,XY,der(6)t(6;7)(p25.3;q32.3).arr[GRCh37] 6p25.3(108666_805207)x1, 7q32.3q36.3(130917360_158759063)x3	deleted genes:DUSP22,EXOC2,HUS1B,IRF4,LINC00266-3,LOC285766,duplicated genes:ABCB8,ABCF2,ACTR3B,ACTR3C,ADCK2,AGAP3,AGBL3,AGK,AKR1B1,AKR1B10,AKR1B15,AKR1D1,AOC1,ARHGEF34P,ARHGEF35,ARHGEF35-AS1,ARHGEF5,ASB10,ASIC3,ATG9B,ATP6V0A4,ATP6V0E2,ATP6V0E2-AS1,BLACE,BPGM,BRAF,C7orf33,CALD1,CASP2,CDK5,CHCHD3,CHPF2,CHRM2,CLCN1,CLEC2L,CLEC5A,CNOT4,CNPY1,CNTNAP2,CNTNAP2-AS1,CREB3L2,CREB3L2-AS1,CRYGN,CTAGE15,CTAG…	NA	NA	NA	Pathogenic	1A(0), 2A(1), 3C(0.9), 4E(0.1), 5F(0), Total score=2	Translocation	Array, CA	heterozygous	NA	AD	neuro_full	1012367
SNV_103	Ind107	Exom_Twist_RefSeq_Twist	chr1-11861217-C-A	MTHFR	NM_001330358.1	c.598+1G>T	p.?	Pathogenic	PVS1_VeryStrong, PM2_Supporting, PM3_Supporting, PP4_Supporting	SNV	Sanger	homozygous	NA	AR	neuro_full	975986
SNV_104	Ind108	Exom_Twist_RefSeq_Twist	chr4-6290718-G-A	WFS1	NM_001145853.1	c.320G>A	p.(Gly107Glu)	Likely Pathogenic	PM2_Supporting, PM3_Strong, PP3_Supporting, PM5_Moderate, PP4_Supporting	SNV	Sanger	homozygous	paternal & maternal	AR	neuro_full	982858
SNV_105	Ind109	Exom_Twist_RefSeq_Twist	chr15-40699841-G-A	IVD	NM_002225.5	c.149G>A	p.(Arg50His)	Likely Pathogenic	PM2_Supporting, PM3_Moderate, PM5_Strong, PP3_Supporting	SNV	Sanger	homozygous	paternal & maternal	AR	neuro_full	370843
SNV_106	Ind110	Exom_Twist_RefSeq_Twist	chr11:g.(11835569_118359328)_(118372573_118373112)del_x000D_	KMT2A	NM_001197104.1	c.(4332+1_4333-1)_(6505+1_6506-1)del	p.0?	Pathogenic	PVS1_VeryStrong, PS2_Moderate, PM2_Supporting	SmallCNV	qPCR	heterozygous	de novo	AD	neuro_full	997825
SNV_107	Ind111	Exom_Twist_RefSeq_Twist	chr12-52184209-G-A	SCN8A	NM_014191.4	c.4447G>A	p.(Glu1483Lys)	Pathogenic	PP1_Strong, PS3_Moderate, PS4_Moderate, PM2_Supporting, PP3_Supporting	SNV	Sanger	heterozygous	maternal	AD	neuro_full	253195
SNV_108	Ind112	Exom_BGI_59M	chr11-118369110-G-A	KMT2A	NM_001197104.2	c.5828G>A	p.(Gly1943Glu)	Likely Pathogenic	PS2_Strong, PM2_Supporting, PP3_Supporting, PP2_Supporting	SNV	Sanger	heterozygous	de novo	AD	neuro_full	982658
